# Supplementary material for: Efficient single nucleotide polymorphism discovery in laboratory rat strains using wild rat-derived SNP candidates
Source: BMC Genomics. 2005 Nov 29;6:170. doi: 10.1186/1471-2164-6-170 (PMC1318490; doi:10.1186/1471-2164-6-170)
Supplement: Additional File 1 — Genotyping details; Detailed genotyping information, including allele information for the inbred and wild rat strains [file 1471-2164-6-170-S1.xls]

## Sheet: Sheet1
Read_name	allele 1	allele 2	start	end	ACI/Ztm	AO/OlaHsd	AUG/OlaHsd	BDE/Ztm	BDII/Ztm	BDIX/Ztm	BDV/Ztm	BH/Ztm	BN/Ztm	BN/Crl	BS/Ztm	BUF/SimRijHsd	COP/Hsd	DA/OlaHsd	DA/Ztm	E3/Ztm	F344/Ztm	LEW/Ztm	LE/Ztm	LOU/CZtm	LUDW/OlaHsd	MWF/Ztm	MNS/Ztm	NAR/Ztm	OM/Ztm	PAR/Ztm	PVG/OlaHsd	R33/Ztm	RP/AEurRijHsd	SHR	SR/JrHsd	SS/JrHsd	WAG/RijHsd	WC/Ztm	WF/Ztm	Hsd:SD 1	Hsd:SD 2	Crl:Wistar	WKY/Ztm	wild 3	wild 2	wild 1
p00_F18_411-	T	C	501	501	3	1	1	1	1	1	3	1	3	3	1	1	3	1	1	1	3	3	1	3	1	1	1	1	1	3	1	1	3	1	1	1		3	3	2	3	1	1	1	2	1
p00_J14_278-	C	T	501	501	3	1	3	3	3	3	3	3	3	3	3	3	3	3	3	3	3	3	3	3	3	3	3	3	3	3	3	3	3	3	3	3	3	3	3	3	3	3	3	1	3	1
p01f_D13_92-	A	T	501	501	3	3	3	3	3	3	3	3	3	3	3	3	3	3	3	3	3	3	3	3	3	3	3	3	3	3	3	3	3	3	3	3	3	3	3	3	3	3	3	1	3	1
p01f_D13_92-	GGAGA	GA	506	510	3	3	3	3	3	3	3	3	3	3	3	3	3	3	3	3	3	3	3	3	3	3	3	3	1	3	3	3	3	3	3	3	3	3	3	3	3	3	3	3	3	3
p01f_G06_122-	C	G	501	501	1	1	1	1	1	1	1	1	3	3	1	1	1	1	1	3	1	1	1	1	1	1	1	1	1	1	1	1	1	1	1	1	1	1	1	1	1	1	1	1	3	1
p01f_G06_122-	C	T	557	557	1	1	1	1	1	1	1	1	3	3	1	1	1	1	1	3	1	1	1	1	1	1	1	1	1	1	1	1	1	1	1	1	1	1	1	1	1	1	1			1
p01f_G06_122-	C	A	593	593	1	1	1	1	1	1	1	1	3	3	1	1	1	1	1	3	1	1	1	1	1	1	1	1	1	1	1	1	1	1	1	1	1	1	1	1	1	1	1			1
p01f_G06_122-	C	T	500	500	3	3	3	3	3	3	3	3	3	3	3	3	3	3	3	3	1	1	3	3	1	3	3	3	3	3	3	3	3	3	3	3	3	3	3	3	3	3	3	3	3	3
p01f_G16_151-	A	G	501	501	3	3	3	3	3	3	3	1	3	3	1	1	3	3	3	1	3	3	3	3	3	3	3	1	1	3	1	3	3		3	3	3	3	3	3	3		1	1	1	1
p01f_G16_151-	CA	TG	542	543	3	3	3	3	3	3	3	1	3	3	1	1	3	3	3	1	3	3	3	3	3	3	3	1	1	3	1	3	3		3	3	3	3	3	3	3		1			1
p01f_G16_151-	G	A	440	440	3	3	3	3	3	3	3	1	3	3	1	1	3	3	3	1	3	3	3	3	3	3	3	1	3	3	1	3	3		3	3	3	3	3	3	3		1	1	1	1
p01f_G22_60-	T	C	501	501		3	1	3	1	1	3	1	3	3	3	3	1		3	3		3		3	3	3	1	3	3	1	3	1	3	3	1	1	3	3	3	1		1	1		1	1
p01f_G22_60-	G	A	442	442		3	3	3	3	3	3	3	3	3	3	3	3		3	3		3		3	3	3	1	3	3	3	3	3	3	3	3	3	3	3	3	3		1	3		1	1
p01f_I23_387-	C	T	442	442	3	3	3	3	1	3	3	3	3	3	3	3	3		3	3	3	3	3	3	3	3	3	3	3	3	3			3	3	3	3	3	3	3	3	3	3	3	3	3
p01f_J01_365-	C	T	501	501	3	3	3	3	3	3	3	3	3	3	3	3	3	3	3	3	3	3	3	3	3	3	3	3	3	3	3	3	3	3	3	3	3	3	3	3	3	3	3	3	3	1
p01f_J01_365-	G	A	556	556	3	1	1	3	3	3	1	3	3	3	3	3	3	1	1	3	3	3	3	3	3	3	3	3	3	3	3	3	1	3	3	1	1	1	3	1	1	3	3	1	3	3
p01f_J01_365-	A	G	574	574	3	1	1	3	3	3	1	3	3	3	3	3	3	1	1	3	3	3	1	3	3	3	3	3	3	3	3	3	1	3	3	1	1	1	3	1	1	3	3	1	3	3
p01f_J01_365-	TCACACGACTG	TCACACG	590	600	3	1	1	3	3	3	1	3	3	3	3	3	3	1	1	3	3	3	1	3	3	3	3	3	3	3	3	3	1	3	3	1	1	1	3	1	1	3	3			3
p01f_J21_378-	G	A	501	501	3	3	3	3	3	3	3	3	3	3	3	3	3	3	3	3	3	3	3	3	3	3	3	3	3	3	3	3	3	3	3	3	3	3	3	3	3	3	1	1	1	1
p01f_K05_211-	T	C	501	501	1	1	1	1		1	1	3	3	3	1	1	1	3	3	1	3	3	1	3	1	3	1	1	1	1	1	1	1	1	1	1	1	3	1		1	1	1		1	1
p01f_K05_211-	T	A	546	546	1	1	1	1		1	1	3	3	3	1	1	1	3	3	1	3	3	1	3	1	3	1	1	1	1	1	1	1	1	1	1	1	3	1		1	1	1			1
p01f_K05_211-	GAA	GA	469	471	1	1	1	1		1	1	3	3	3	1	1	1	3	3	1	3	3	1	3	1	3	1	1	1	1	1	1	1	1	1	1	1	3	1		1	1	1			1
p01f_K05_211-	T	G	440	440	1	1	1	1		1	1	3	3	3	1	1	1	3	3	1	3	3	1	3	1	3	1	1	1	1	1	1	1	1	1	1	1	3	1		1	1	1			1
p01f_K05_211-	G	A	493	493	3	3	3	3		3	3	3	3	3	3	3	3	3	3	3	3	3	3	3	3	3	3	3	3	3	3	3	3	3	3	3	3	3	3	3	3	3	3		2	3
p01f_K06_207-	C	T	501	501	3	3	3	3			3	3	3	3	3	3	3	3	3	3	3	3	3	3	3		3	3	3	1	3	3	3	3	3	1	3	3	3	3	3	3	3		2	1
p01f_K12_317-	T	A	468	468	3	3	3	3	3	3	3		3	3	3	3	3	3	3	3	3	3	3	3	3	3	1	3	3	3	3	3	3	3	3	3	3	3	3	3	3	3	3		3	3
p01f_K12_317-	C	T	501	501	3	3	3	3	3	3	3		3	3	3	3	3	3	3	3	3	3	3	3	3	3	3	3	3	3	3	3	3	3	3	3	3	3	3	3	3	3	3		2	1
p01f_K12_317-	AAG	AG	478	480	3	3	3	3	3	3	3		3	3	3	3	3	3	3	3	3	3	3	3	3	3	3	3	3	3	3	3	3	3	3	3	3	3	3	3	3	3	3			1
p01f_L21_333-	A	C	501	501	1	3	1	1		1	1	1	1	3	3	1	1	1	1	1	1	1		1	1	1	1	1	1		1	1	1	1	1	1		1	1	1	1	1	1	2	2	1
p01f_M16_138-	G	A	501	501			3	3			1	3	3	3		3				3		1		3	1			3	3		3		3								3	3			3	1
p01f_M16_138-	T	C	508	508			3	3			1	3	3	3		3				3		1		3	1			3	3		3		3								3	3				1
p01f_M16_138-	T	C	541	541			3	3			1	3	3	3		3				3		1		3	1			3	3		3		3								3	3				1
p01f_M16_138-	G	A	509	509			3	3				3	3	3		3				3		1		3	1			3	3		3		3								3	3			3	3
p01f_M16_138-	G	A	625	625			1	3				3		3		1				1		1		1	1			1	3		1		1												3	1
p01f_M21_111-	A	G	501	501	3	3	1	3	3	3	3	3	3	3	1	1	3	3	3	3	3	3	3	3	3	3		1	1	3	3	3		1	3	3	3	3	3	3	3	3	1	1	1	1
p01f_M21_111-	T	G	511	511	3	3	1	3	3	3	3	3	3	3	1	1	3	3	3	3	3	3	3	3	3	3		1	1	3	3	3		1	3	3	3	3	3	3	3	3	1			1
p01f_M21_111-	A	C	441	441	3	3		3	3	3	3	3	3	3	1	1	3	3	3	3	3	3	3	3	3	3			3	3	3	3	3	3	3	3	3	3	3	3	3	3	3	1	1	1
p01f_M21_111-	T	C	418	418	3	3		3	3	3	3	3	3	3	1	1	3	3	3	3	3	3	3	3	3	3			3	3	3	3	3	3	3	3	3	3	3	3	3	3	3			1
p01f_M22_230-	G	A	501	501	3	3	1	3	1	3	3	3	3	3	3	3	3	3	3	3	3	3	3	3	3	3	3	3	1	3	3	3	3	3	3	3	3	3	3	3	3	3	3	1	1	1
p01f_O14_131-	A	C	501	501	1	1	3	3	3	3	1	3	3	3	1	3	3	1	3	3	1	1	1	3	1	1	1	1	3	3	3	3	1	2	3	3	1	1	1	3	3		1	2	2	1
p01f_O24_111-	A	G	501	501	1	1	1	1		1	1	3	3	3	1	1	3	1	1	1	3	3	3	3	1	1	1	1	1	3	1	3	3	1	1	3		1	1	1	1	1	1	1	1	1
p01f_P12_93-	T	C	501	501	1	1	1	3	1	1	1	1	3	3	3	1	1	1	1			1		3	1	3	1	1	1	1	1	1	3	1	1	1	3	3	1	1			1	1	1	1
p01f_P14_252-	T	C	501	501	3	1	1	1	1	1	1	3	3	3	3	3	3	1	1			3		1	1	1	1	1	1	1	1	1	1	3	1	3	1	1	3	1	1		3		1	1
p01r_A15_115-	A	G	501	501		1	1	1	1	1	1	1	3	3	1	1	1	1	1			1		1	1	1	1	1	1	1	1	1	1	1	1	1	1	1	1	1	1		1	1	1	1
p01r_A15_115-	G	A	435	435		1	1	1	1	1	1	1	3	3	1	1	1	1	1			1		1	1	1	1	1	1	1	1	1	1	1	1	1	1	1	1	1	1		1			1
p01r_A15_115-	G	A	544	544		3	3	3	3	3	3	3	3	3	3	3	3	3	3			3		3	3	3	1	3	3	3	3	3	3	3	3	3	3	3	3	3	3		3	1	3	3
p01r_B04_268-	C	T	501	501		3	3	3	3	3	3	3	3	3	3	3	3	3	3			3		3	3	3	3	3	3	3	3	3	3		3	3	3	3	3	3	3			3	2	1
p01r_D18_241-	C	T	501	501	3	3	3	3			3	3			3	3	3	3	3	3		3		1	3	3		3		3	3	3	3	3	3		3	3	3	3			3		3	1
p01r_D18_241-	A	T	502	502	1	3	1	3		3	3	3			3	3	3	3	3	3		3		3	3	3		3		3		3		3	3		1	3	3	3			3		3	3
p01r_D18_241-	C	T	520	520	1	3	1	3		3	3	3			3	3	3	3	3	3		3		3	3	3		3		3		3		3	3		1	3	3	3			3			3
p01r_E05_53-	G	A	501	501		3	1	3		1	3		3	3	3	3	3	3				3		3	3	3		3	3	3	3	3	3	3	3	3	3	3	3		3		3		2	1
p01r_E05_53-	G	A	564	564		3	1	3		1	3		3	3	3	3	3	3				3		3	3	3		3	3	3	3	3	3	3	3	3	3	3	3		3		3			1
p01r_E05_53-	A	G	507	507		3	1	1		1	1		3	3	1	3	1	3				3		1	1	1		3	1	1	1	1	1	3	1	1	3	1	1		1		3		2	1
p01r_E05_53-	T	C	563	563		3	1	1		1	1		3	3	1	3	1	3				3		1	1	1		3	1	1	1	1	1	3	1	1	3	1	1		1		3			1
p01r_E05_53-	C	T	558	558		3	3	3		3	3		3	3	3	3	3	3				1		3	3	3		3	3	3	3	3	3	3	3	3	3	3	3		3		3		3	3
p01r_E05_53-	GGC	GC	414	416		3	1	1		1	1			3	1	3	1	3				3		1	1	1		3	1	1	1	1	1	3	1	1	3	1	1		1		3		3	1
p01r_E09_212-	G	A	501	501	1	1	1	1	1	1		1	3	3	1	1	1	1	1	1	1	1	1		1	1		1	1		1	1	1	1	1	1	1	1	1	1	1	1	3		1	1
p01r_E12_193-	C	G	501	501	1	1	1	1	1	1	1	1	3	3	1	1	1	1	1	1	1	1	1	1	1	1		1	1	1	1	1	1	1	1		1	1	1	1	1	1	1	1	1	1
p01r_G10_97-	C	T	501	501	3	3	3	3	3	3	3	3	3	3	3	3	1		3	3	3	3	3	3	1	3	3	1	1	3	3	3	3	3	3	3	3	3	1	3	3	3	3	2	1	1
p01r_G10_97-	G	A	468	468	3	3	3	3	3	3	3	3	3	3	3	3	1		3	3	3	3	3	3	1	3	3	1	1	3	3	3	3	3	3	3	3	3	1	3	3	3	3			1
p01r_H04_378-	T	C	501	501	3	3	3	3	3	3	3	3	3	3	3	3	3	3	3	3	3	3	3	3	3	3	3	3	3	3	3	3	3	3	3	3	3	3	3	3	3	3	3		1	1
p01r_I02_300-	T	C	501	501	1	3	1	3	3	3	1	1	3	3	3	3	3	1	1	3	3	3	3	1		3	3	3		1	3	3	1	1	1	1	3	3	3	1	1	3	1	1	1	1
p01r_I02_300-	T	C	538	538	3	3	3	3	3	3	1	3	3	3	3	3	3	3	3	3	3	3	3	3		3	3	3		3	3	3	1	3	3	3	3	3	3	3	3	3	3	3	3	3
p01r_I02_300-	AC	ACTC	613	614	3	3	3	3	3	3	1	3	3	3	3	3	3	3	3	3	3	3	3	3		3	3	3		3	3	3	1	3	3	3	3	3	3	3	3	3	3			3
p01r_I02_300-	C	T	504	504	3	3	3	3	3	3	3	3	3	3	3	3	3	3	3	3	3	3	3	3		3	3	3		3	3	3	3	1	3	3	3	3	3	3	3	3	1	3	3	3
p01r_I02_300-	G	A	517	517	3	3	3	3	3	3	3	3	3	3	3	3	3	3	3	3	3	3	3	3		3	3	3		3	3	3	3	1	3	3	3	3	3	3	3	3	1			3
p01r_I02_300-	A	T	562	562	3	3	3	3	3	3	3	3	3	3	3	3	3	3	3	3	3	3	3	3		3	3	3		3	3	3	3	3	3	3	3	3	3	2	1	3	3	3	3	3
p01r_M13_211-	T	A	501	501	1	1	3	3	1	3	1	1	3	3	3	1	1	1		3	1	1	1	1	3	3	3	3	3	3	1	3	1		3	3	1	3	3	3	3		1		3	1
p01r_M13_211-	AGA	AA	439	441	1	1	3	3	1	3	1	1	3	3	3	1	1	1		3	1	1	1	1	3	3	3	3	3	3	1	3	1		3	3	1	3	3	3	3		1			1
p01r_M13_211-	A	C	557	557	1	1	3	1	1	1	1	1	3	3	1	1	1	1		1	1	1	1	1	1	1	1	1	1	1	1	3	1		3	1	1	3	1	1	1		1		3	1
p01r_O12_68-	C	T	501	501	3	3	3	3	1	1	1	1	3	3	3	3	3	3	3	3				3	1	3	1	1	1	3	3		1	1	3	1	3	1	1	3	3	2	1	3	2	1
p01r_O12_68-	A	G	474	474	1	1	1	1	3	1	1	1	3	3	1	1	1	1	1	1	1			1	1	1	1	3	1	1	1		1	1	1	1	1	1	1	1	1	1	1	1	2	3
p01r_O23_103-	C	G	525	525			3	3	3	3	3	1	3	3		1	3		3	3	1	1	1		3	3	3	1			1		3		3	1	1	3	1	2	2	3	1		1	1
p01r_O23_103-	C	T	501	501			3	3	3	3	3	3	3	3		3	3		3	3	3	3	3		3	3	3	3			3		3		3	3	3	3	3	3	3	3	3		3	1
p01r_P11_231-	T	A	501	501	1	1	1	1		1	1	1	3	3	1	1	1	1	1	1	1	1	3		1	1	1	3	1	1	1	1		1		1		1	1	1	1		1		1	1
p01r_P11_231-	GTTATCTTCAAATTAATGGCCTTTT	GT	572	596	1	1	1	1		1	1	1	3	3	3	1	1	1	1	1	1	1			1	1	1	3	1	1	1	1		1		1		1	1	1	1		1		2	1
p01r_P11_231-	T	C	638	638		1	3	3		3	3	3	3	3	1	3	3	3	3			3			3	3	3	3	3	3	3	3		3		3		3	3	3	3		3		3	3
p01r_P20_276-	G	A	501	501	1	1	1	1	3	1	1	1	3	3	1	1	3	1	1	1	1	1	1	1	1	3	1	1	1	1	1	3	1	3	1	1	1	3	1	1	1	3	3	1	1	2
p01r_P20_276-	T	C	399	399	1	1	1	1	3	1	1	1	3	3	1	1	3	1	1	1	1	1	1	1	1	3	1	1	1	1	1	3	1	3	1	1	1	3	1	1	1	3	3			2
p02f_B01_236-	G	A	501	501	1	1	1	1		1	1	3	3	3	1	1	1	1	1	1	1	1		1	1	1	3	1	3	1	1	1	1	1	1	1	1	1	1	1	1	1	1		1	1
p02f_D16_113-	T	C	501	501	3	3	3	3		3	3	3	3	3	3	3	3	3	3	3	3	3	3	3	3	3	3	3	3	3	3	3	3	3	3	3	3	3	3	3	3	3	3		3	1
p02f_D22_119-	T	G	501	501	1	1	1	3	1	1	1	3	3	3	1	1	1	1	1	3	1	1	3	1	1	1	3	1	1	1	3	3	1	1	1	1	1	1	1	1	1	1	1		1	1
p02f_D22_119-	T	C	463	463	1	1	1	3	1	1	1		3	3	1	1	1	1	1	3	1	1	3	1	1	3	3	1	1	1	3	3	3	1	1	1	1	3	1	1	1	1	1		3	3
p02f_D22_119-	C	T	570	570	1	1	1	3	3	1	1	3	3	3	1	1	1	1	1	3	1	1	3	1	1	3	3	1	1	1	3	3	3	1	1	1	1	3	1	1	1	1	1		3	3
p02f_D22_119-	A	C	434	434	3	3	3	3	3	3	3	3	3	3	3	3	3	3	3		3	3	3	3	3	1	3	3	3	3	3	3	1	3	3	3	3	3	3	3	3		3		1	1
p02f_E02_358-	C	T	501	501	3	3	3	3	3	3	3		3	3	3	3	3	3	3	3	3	3	3	3	3	3	3	3	3	3	3	3	3	3	3	3	3	3	3	3	3		3	3	1	1
p02f_E02_358-	C	T	500	500	3	3	3	3	1	1	3		3	3	3	3	3	3	3	3	1	1	2	3	3	3	3	3	1	3	3	3	3	3	3	3	3	3	1	3	3		1	3	3	3
p02f_E24_129-	A	G	501	501	3	1	3	3		3	1	1	3	3		1	3	1	1	3	3	3		1	1	1	3	1			3	3				1			1		1		1		1	1
p02f_E24_129-	C	G	470	470	3	1	3	3		3	1	1	3	3		1	3	1	1	3	3	3		1	1	1	3	1			3	3				1			1		1		1			1
p02f_E24_129-	G	A	515	515	3	1	3	3		3	1	1	3	3		1	3	1	1	3	3	3		1	1	1	3	1			3	3				1			1		1		1			1
p02f_E24_129-	TA	TAGTA	516	517	3	1	3	3		3	1	1	3	3		1	3	1	1	3	3	3		1	1	1	3	1			3	3				1			1		1		1			1
p02f_E24_129-	A	C	540	540	3	1	3	3		3	1	1	3	3		1	3	1	1	3	3	3		1	1	1	3	1			3	3				1			1		1		1			1
p02f_F04_266-	GCC	GC	391	393	1	1	3	3	1	3	3		3	3	3	3	1		3	1		1	1	1	1	3	3	3	1	3	3	3			1	1	1	1	1	1	1	1	1		1
p02f_F04_266-	GCCCCC	GC	391	396	3	3	3	3	3	3	3		3	3	1	3	3		3	3		3	3	3	3	3	3	3	3	3	3	3			3	3	3	3	3	3	3	3	3		3
p02f_F04_266-	C	T	423	423	3	3	3	3	3	3	3		3	3	1	3	3		3	3		3	3	3	3	3	3	3	3	3	3	3			3	3	3	3	3	3	3	3	3
p02f_F04_266-	G	A	630	630	3	3	3	3	3	3	3		3	3	1	3	3		3	3		3	3	3	3	3	3	3	3	3	3	3			3	3	3	3	3	3	3	3	3
p02f_F04_266-	C	T	440	440	3	3	3	3	3	3	3		3	3	3	1	3		3	1		3	3	3	3	3	3	3	3	3	3	3			3	1	1	1	3	3	3	3	3		3
p02f_H05_246-	A	G	501	501			1	1		1	3	3	3		3	3	1	3	3			3		3	3	3	3	3	3	3	3	3	3	1			3						1		1	1
p02f_H05_246-	G	A	599	599			1	1		1	3	3	3		3	3	1	3	3			3		3	3	3	3	3	3	3	3	3	3	1			3						1			1
p02f_H05_246-	T	C	470	470			3	3		3	3	3	3		3	3	3	3	3			3		3	3	3	1	1	1	3	3	1	3	3			3						3		3	3
p02f_H10_421-	A	G	501	501	1	1	1	1	1	1	1	1	3	3	1	1	1	1	1	1	1	1	1		1	1	1	1	1	1	1	1	1	1	1	1	1	1	1	1	1	1	1	1	1	1
p02f_I10_97-	C	T	501	501	3	3	3	3	3	3	3	3	3	3	3	3	3	3	3	3	3	3	3	1	3	3	3	3	3	3	3	3	3	3	3	3	3	3	3	3	3	3	3		1	1
p02f_I10_97-	C	T	641	641	3	3	3	3	3	3	3	3	3	3	3	3	3	3	3	3	3	3	3	1	3	3	3	3	3	3	3	3	3	3	3	3	3	3	3	3	3	3	3			1
p02f_J01_255-	T	C	501	501	1	1	1	1	1	1	1	1	3	3	1	1	1	1	1	1	3	1	1	1	3	3	1	1	3	1	1	1	1	1	1	1	1	3	1	1	1	1	1	1	1	1
p02f_J01_255-	T	C	468	468	1	1	1	1	1	1	1	1	3	3	1	1	1	1	1	1	3	1	1	1	3	3	1	1	3	1	1	1	1	1	1	1	1	3	1	1	1	1	1			1
p02f_J01_255-	T	C	636	636	1	1	1	1	1	1	1	1	3	3	1	1	1	1	1	1	3	1	1	1	3	3	1	1	3	1	1	1	1	1	1	1	1	3	1	1	1	1	1			1
p02f_J01_255-	T	C	640	640	1	1	1	1	1	1	1	1	3	3	1	1	1	1	1	1	3	1	1	1	3	3	1	1	3	1	1	1	1	1	1	1	1	3	1	1	1	1	1			1
p02f_J06_193-	A	G	501	501		1		1	1	1	1	1	3	3	1	1	1	1		1	1	1	1	1	1	1	1	1	1	3		1	1		1	1	1	1	1	1	1	1	1	1	1	1
p02f_J06_193-	C	T	471	471		3	1	1	1	3	3	1	3	3	1	1	3	3		1	3	3	3	1	3	3	1	3	1	3	3	3	3		1	1	1		3	1	1	1	1	1	1	1
p02f_J14_249-	A	G	501	501	3	3	3	3	1		1	3	3	3	1	3	3	3	3	3		1	3	1	1	1	1	3		3	1		1	3	3	3	3	1	1	1	2	3	3		1	1
p02f_J14_249-	T	C	641	641	3	3	3	3	1		1	3	3	3	1	3	3	3	3	3		1	3	1	1	1	1	3		3	1		1	3	3	3	3	1	1	1	2	3	3			1
p02f_J14_249-	C	T	581	581	3	3	3	3	3		3	3	3	3	3	3	3	3	3	3		3	3	3	3	3	3	1	1	3	3		3	3	3	3	3	3	3	3	3	3	3		3	3
p02f_J22_334-	G	A	501	501	1	1	1	1	1	1	1	1	3	3	1	1	1	1	1	1	1	1	1	1	1	1	1	1	1	1	1	3	1	1	1	1	1	1	1	1	1		1	1	1	1
p02f_J22_334-	GAA	GA	547	549	1	1	1	1	1	1	1	1	3	3	1	1	1	1	1	1	1	1	1	1	1	1	1	1	1	1	1	3	1	1	1	1	1	1	1	1	1		1			1
p02f_J22_334-	G	A	427	427	3	3	3	3	3	3	3	3	3	3	3	3	3	3	3	3	3	3	3	3	3	3	3	3	3	3	3	3	3	3	3	3	3	3	3	3	3		3	3	2	3
p02f_J22_334-	G	A	449	449	3	3	3	3	1	3	3	3	3	3	3	3	3	3	3	3	3	3	3	3	3	3	3	3	3	3	3	3	3	3	3	3	3	3	3	3	3		3	3	3	3
p02f_L05_118-	T	A	501	501	3	3	3	3	1	3	3	3		3	3	3	3	3	3	3		3	3	3	3	3	3	3			3	3	3	3	3	3	3		3	3	3	3	3	1	3	1
p02f_L05_118-	C	T	522	522	3	3	3	3	1	3	3	3		3	3	3	3	3	3	3		3	3	3	3	3	3	3			3	3	3	3	3	3	3		3	3	3	3	3			1
p02f_L05_118-	A	G	528	528	3	3	3	3	1	3	3	3		3	3	3	3	3	3	3		3	3	3	3	3	3	3			3	3	3	3	3	3	3		3	3	3	3	3			1
p02f_L05_118-	T	C	640	640	3	3	3	3	1	3	3	3		3	3	3	3	3	3	3		3	3	3	3	3	3	3			3	3	3	3	3	3	3		3	3	3	3	3			1
p02f_L05_118-	G	A	601	601	1	1	1	3	3	1	1	3		3	1	3	3	3	3	3		3	3	1	3	1	3	3			3	3	3	3	1	1	3		3	1	3	3	3	3	2	3
p02f_L14_260-	C	G	501	501	3	3	3	3	3	3	3	3		3	3	3	3	3	3	3	3	3	3	3	3	3	3	3	3	3	3	3	3	3	3	3		3	3	3		3	3		1	1
p02f_L14_260-	TAA	TA	663	665	3	3	3	3	3	3	3	3		3	3	3	3	3	3	3	3	3	3	3	3	3	3	3	3	3	3	3	3	3	3	3		3	3	3		3	3			1
p02f_L16_6-	C	T	501	501	3	3	3	3		3	3	3	3	3	3	3	3	3		3	3	3	3	3	3	3	3	3		3	3	3	3	3	3	3	3	3	3	3	3		3		3	1
p02f_L16_6-	T	C	438	438	3	1	3	3		3	3	3	3	3	3	3	3	3		3	3	3	3	3	3	3	3	3		3	3	1	3	3	3	3	3	3	3	3	3		3		1	3
p02f_L16_6-	CT	CTTCT	425	426	3	1	3	3		3	3	3	3	3	3	3	3	3		3	3	3	3	3	3	3	3	3		3	3	1	3	3	3	3	3	3	3	3	3		3			3
p02f_M20_219-	C	A	501	501		3	3	1	1	1	1	3	3	3		1	3	3	3	1	3	3	3	1	3	1	3	1		1	3	3	3	3	3	1	3	1	1	1	1		3		1	1
p02f_N07_200-	G	A	501	501	3	3	3	3	3	3	3			3		3	3		3	3	3	3	3	3	3		3				3	3	3	3	3	3			3	3	3	3	3		1	1
p02f_O05_218-	T	C	501	501	3	3	3	1	1	3	3	1	3		1	1	3		3	3	3	3	3	1		3	3	3		1	3	1	3	3	1		3	3	3	1	1	1	3		1	1
p02r_D10_267-	G	T	501	501	1	3	1	3	3	3		3	3	3		3	3	3			3	3	3		3	3		3			3	3		3	3	3			3	3	3	3			3	1
p02r_E14_191-	C	T	501	501	3	3	3	3	3	3	3	3	3	3	3	3	3	3	3	3	3	3		3	3	3	3	3	3	3	3	3	3	3	3	3	3	3	3	3	3	3	3		1	1
p02r_E14_191-	G	A	528	528	3	3	3	3	3	3	3	3	3	3	3	3	3	3	3	3	3	3		3	3	3	3	3	3	3	3	3	3	1	3	3	3	3	3	3	3	3	1		3	3
p02r_E14_191-	A	G	301	301	3	3	3	3	3	3	3	3	3		3	3	3	3	3	3	3	3		3	1	3	3	3	3	3	3	3	3	1	3	3	3	3	1	3	3	1	1		1	1
p02r_F01_513-	G	C	501	501	3	3	3	1	1	1	3	3	3	3	3	3	3	3	3	1	3	3	3	3	3	3	3	3	3	3	3	3	3	3	1	3	3	3	3	3	3	3	3		3	1
p02r_F01_513-	G	T	551	551	3	3	3	1	1	1	3	3	3	3	3	3	3	3	3	1	3	3	3	3	3	3	3	3	3	3	3	3	3	3	1	3	3	3	3	3	3	3	3			1
p02r_F01_513-	T	C	517	517	1	1	1	1	1	1	1	1	3	3	1	1	1	1	1	1	1	1	1	1	1	1	1	1	1	1	1	1	1	1	1	1	1	1	1	1	1	1	1		3	1
p02r_F05_254-	A	G	501	501	3	3	1	3		1	1	1	3	3	3	3	1	3	3	3		3	1	1	3	1	1	1	3	3	3		3	1	3	3	3	1	3	3	3	2	1		1	1
p02r_F19_286-	T	C	501	501	1	1	1	3	3	3	3	3	3		1	1		3	3	3	3	3	1	3	1	3	3	1		3		1	3	1		1	1	3	1	1	1	3	3	1	2	1
p02r_F24_361-	T	A	501	501	1	1	1	1	1	1	1	1	3	3	1	1	1	1	1	1	1	1	1	1	1	1	1	1	1	1	1	3	1	1	1	1	1	1	1	1	1	1	1	1	2	1
p02r_F24_361-	C	T	513	513	3	3	3	3	3	3	3	3	3	3	3	3	3	3	3	3	3	3	3	3	3	3	3	3	3	3	3	1	3	3	3	3	3	3	3	3	3	3	3	3	2	3
p02r_G03_504-	C	A	501	501		1	1	3	1	1	1	1	3	3	1	1	1	1	1	3	1	1	1	3	1	3	1	3	1	1	3	1	3	1	3	3	1	3	1	2	1	1	1		1	1
p02r_G06_71-	A	G	501	501	3	3	3	3	3	3	3	3	3	3	3	3	3	3	3	1	3	3	3	3	3	3	3	3	3	3		3	3		3	3		3	3	3	3	3	3	2	3	1
p02r_H19_101-	C	T	501	501	3	3	3	3	3	3	3	3	3	3	3	3	3	3	3	3	3	3	3	3	3	3	3	3	3	3	3	3	3	3	3	3	3	3	3	3	3		3	3	3
p02r_H19_101-	C	T	630	630	1	1	3	1	3	1	1	1	3	3	3	1	1	1	1	1	1	1	3	3	1	1	1	3	1	3	3	1	3	3	3	1	1	3	1	1	1		3		3
p02r_I06_261-	T	C	501	501	3	3	3	3		3	1	1	3	3	3	1	3	3	3	3	1	1	3	1	3	3	1	3	3	3	1	3	1	1	1	1	3	3	1	1	1	2	1		2	1
p02r_I06_261-	G	A	597	597	3	3	3	3		3	1	1	3	3	3	1	3	3	3	3	1	1	3	1	3	3	1	3	3	3	1	3	1	1	1	1	3	3	1	1	1	2	1			1
p02r_I06_261-	A	G	503	503	1	1	1	1		1	3	3	3	3	1	3	1	1	1	1	3	3	3	3	3	1	3	1	3	1	3	1	3	3	3	3	1	3	3	3	3	3	3		3	3
p02r_I06_261-	T	A	552	552	1	1	1	1		1	1	1	3	3	1	1	1	1	1	1	1	1	3	1	3	1	1	1	3	1	1	1	1	1	1	1	1	3	1	1	1	1	1		1	1
p02r_I22_275-	G	A	501	501	3	3	3	3	3	3	3	3	3	3	3	3	3	3	3	3		3	3	3	3	3	3	3		3	3	3	3	3	3	3	3	3	3	3	3		3	3	1	1
p02r_I24_126-	G	A	501	501	3	3		3	3	3	3	3	3	3	3	1		3	3	3	3	3	3	3	3		3	3	3	3	3	3	3		3	3	3	3	3	3	3		1		3	1
p02r_J08_131-	T	C	501	501	3	3	3	3	3	3	3	3	3	3	3	3	3	3	3	3	3	3	3	3	3	3	3	3	3	3	3	3	3	3	3	3	3	3	3	3		3	3		2	1
p02r_J24_222-	A	C	501	501		1	1	3			1	1	3	3	1	3	1	1	1	1	1	1	1	1	3	1	1	1	1	3	3	1	1	3	3	1	1	1	1	2	1		3		3	1
p02r_J24_222-	G	A	492	492		3	3	3			3	3	3	3	3	3	3	3	3	3	3	3	3	3	3	3	3	3	3	3	3	3	3	3	3	3	3	3	3	3	3		3		3	3
p02r_J24_222-	G	T	349	349		1	1	3			3	1	3	3	1	3	1	1	1			1		1	3	1	1	1	1	3	3	1	1	3	3	1	1	1	1	2	1		3		3	1
p02r_K05_34-	A	G	501	501	3	3	3	3	3	3	3	1	3	3	3	3	3	3	3	3	3	3	3	3	3	3	3	3	3	1	3	3	3		3	3	3	3	3	2	3	3	3	3	3	1
p02r_K05_34-	T	C	603	603	3	3	3	3	1	3	1	3	3	3	3	3	3	3	3	3	3	3	3	3	3	3	3	3	3	3	3	3	3		3	3	3	3	3	3	3	3	3	3	3	3
p02r_L22_250-	G	C	501	501	3	3	3	3	3	3	3	3	3	3	1	3	3	3	3	3	3			3	3		3	3	3	3	3	3	3	3			3	3	3	3	3	3	3		1	1
p02r_L22_250-	G	A	494	494	1	1	1	1	1	1	1	3	3	3	3	1	1	1		1	3			3	3		3	1	1	3	1	3	1	1			3	1	3	3	3		1		3	3
p02r_M07_186-	A	C	501	501	1	1	1	1		1	1	1	3	3	1	1	1	1	1	1	1	1	1	1	1	1	1	1	3	1	1		1	1	1	1	1	1	1	1		1	1		1	1
p02r_M07_186-	A	G	485	485	3	3	3	3		3	1	3	3	3	1	1	3	3	3	3	1	1	1	1	1	3	1	1	3	1	1		1	3	3	3	1	3	1	3		3	1		3	3
p02r_M21_159-	A	G	501	501	1	1	1	1		1	1	3	3	3	1	1		1	1	1	3	3	1	1	1	1	1	1	1	1	1	1	1	1	1	1	1	1	1	1	1	3	1		1	1
p02r_M21_159-	G	A	452	452	3	3	3	3		3	3	3	3	3	3	3		3	3	3	3	3	3	3	3	3	3	3	3	3	3		3	3	3	3	3	3	3	3	3	3	3		1	3
p02r_M22_261-	G	T	501	501		1	3	1	3	3	3	3	3	3	3	3	1	1	1	1		3	1	3	1	3	1	3	3	1	1	3	3		3	3	3	3	1	3	3	1	1	1	1	1
p02r_M23_90-	T	A	501	501	3	3	3	3	3	3	3	1	3		3	3		3	3	3	1	1	3	3	3	3	3	3	1	3	3	1	3	1	3	3	3	3	3		3	3	3		1	1
p02r_M23_90-	G	A	589	589	3	3	3	3	3	3	3	3	3		3	3		3	3	3	3	3	3	3	3	3	3	3	3	3	3	3	3	1	3	3	3	3	3		3	3	3		1	3
p02r_M23_90-	A	G	663	663	3	3	3	3	3	3	3	1	3		3	3		3	3	3	1	1	3	3	3	3	3	3	1	3	1	1	3	1	3	3	3	3	3		2	3	3		1	1
p02r_N05_261-	A	G	482	482		3	3	3	3	3	3	3		3	3	3	1	3	3	3		3	3	3	3	3	3	3	3	3	3	3	3	3	3	3	3	3	3	3	3	3	3		3	3
p02r_N05_261-	A	G	544	544		3	3	3	3	3	3	3		3	3	3	1	3	3	3		3	3	3	3	3	3	3	3	3	3	3	3	3	3	3	3	3	3	3	3	3	3			3
p02r_P16_93-	C	T	501	501	3		3	3	3	3	3	3	3	3	3	3	3	3	3	3	3	3	3	3	3	3	3	3	3	3	3	3	3	3	3	3	3	3	3	3	3	3	3	3	3	1
p03f_C02_191-	G	A	501	501	3	3	3	3	3	3	3	3	3	3	3	3	3	3	3	3	3	3	3	3	3	3	3	3	3	3	3	3	3	3	3	3	3	3	3	3	3		3		3	1
p03f_D02_337-	C	T	501	501		3		3	3	3	3		3	3		3	3		1	3	3	3	3	3	3		3								3	3	3	3	3	3	3	3		3	3	1
p03f_F03_173-	G	A	501	501		3	3	3		3	3	3	3	3	3	3				3	3	3	3	3	3	3	3	3		3	3	3	3						3			3	3	3	3	1
p03f_H05_112-	T	C	501	501	1	3	1	1	1	3	1	1	3	3	3	1	1	1	1	1	3	3	1	3	1	3	3	3	1	1		3	3		1	1	3	1	1	1	1	3	1		3	1
p03f_H05_112-	GAA	GA	567	569	1	3	1	1	1	3	1	1	3	3	3	1	1	1	1	1	3	3	1	3	1	3	3	3	1	1		3	3		1	1	3	1	1	1	1	3	1			1
p03f_H05_112-	G	A	419	419	1	3	1	1	1	3	1	1	3	3	3	1	1	1	1	1	3	3	1	3	1	3	3	3	1	1		3	3		1	1	3	1	1	1	1	3	1			1
p03f_H05_112-	C	G	418	418	3	3	3	3	3	3	3	3	3	3	3	3	3	3	3	3	3	3	3	3	3	3	3	3	3	3		3	3		3	3	3	3	3	3	3	3	3	3	1	3
p03f_I02_267-	G	T	501	501	3	1	3	3	1	3	3	3	3	3	3	3	3	3	3	3	3	3	3	3	3	1	1	3	3	3	3	3	3	1	1	1	3	3	3	1	1	3	3	3	2	1
p03f_J09_144-	A	G	501	501	3	1	1	3	3	3	3	1	3	3	1	1	3	1	1	3	3	3	1	1	1	3	1	1	1	3	3	1	3	1	1	1	1	3	1	1	1	1	1	1	1	1
p03f_J09_144-	C	T	472	472	3	1	1	3	3	3	3	1	3	3	1	1	3	1	1	3	3	3	1	1	1	3	1	1	1	3	3	1	3	1	1	1	1	3	1	1	1	1	1			1
p03f_M02_180-	C	T	501	501	3	3	3	3		3	3	3	3	3	3	3	3	3	3	3	3	3	3	3	3	3	3	3	3	1	3	1	3	1	3		3	3	3		3		1		2	1
p03f_M02_180-	A	G	458	458	1	1	1	3	3	1	3	1	3	3	1	1	1	1	1	1	3	3	1	1	1	1	1	1	1	1	1	1	1	1	1		1	1	1		1		1		2	1
p03f_M02_180-	TAA	TA	632	634	1	1	1	3	3	1	3	1	3	3	1	1	1	1	1	1	3	3	1	1	1	1	1	1	1	3	1	3	1	3	1		1	1	1		1	1	3	3	3	3
p03f_M05_298-	C	T	501	501	3	3	3	3	3	3	3	3	3	3	3	3	3	3	3	3	3	3	3	3	3	3	3	3	3	3	3	3	3	3	3	3	3	3	3	3	3	3	3	2	3	1
p03f_M05_298-	TT	TGTCCCTGAAATTCTACTTT	611	612	1	1	1	1	1	1	1	1	3	3	1	1	1	3	3	1	1	1	1	1	1	1	1	1	1	1	1	1	1	1	1	1	1	1	1	1	1	1	1		2	3
p03f_M18_53-	C	A	421	421		3		3	3	3	3	3	3			3		3	3			3		3	3	3		3	3	3	3	3	3		3	3	3	3	3	3	3	3	3		2	1
p03f_M18_53-	AC	ACC	422	423		3		3	3	3	3	3	3			3		3	3			3		3	3	3		3	3	3	3	3	3		3	3	3	3	3	3	3	3	3			1
p03f_N17_140-	A	G	501	501		1	1	1	1	1	1	3	3	3	1	1	1	1	1	1	3	3	3	3	3	1	3	1	1	3	1	3	1	1	3	3	3	1	3	3	2		1	2	1	1
p03f_O23_430-	G	A	501	501		1	3	1	3	1		1	3	3	1	1	3		3	1	1	1	1			1	1	1				1		1	1	1	1		1	1	1	1			2	1
p03f_O24_128-	G	A	501	501	3	3	3	3	1	3	3	3	3	3	3	3	3	3	3	3	3	3	3	3	3	3	3	3	3	3	3	3	3	3	3	3	3	3	3	3	3	3	3		3	3
p03f_O24_128-	C	T	439	439	3	3		3	3	3	3	3	3	3	3	3	3	3	3	3	3	3		3	3	3	3	3	3	3	3	3	3	3	3	3	3	3	3	3	3	3	3		3	3
p03r_E05_117-	C	T	501	501		1	1	3	3	3	3	1	3	3	3	1	3	3	3	1	3	3	1	1	1	3	3	1	3	3	3	3	3	1	3	3	3	3	1	3	3	3	3	2	1	1
p03r_E05_117-	C	T	581	581		1	1	3	3	3	3	1	3	3	3	1	3	3	3	1	3	3	1	1	1	3	3	1	3	3	3	3	3	1	3	3	3	3	1	3	3	3	3			1
p03r_G15_173-	T	C	501	501	1	1	1	1		1	1	1	3	3	1	1	1		1	1			1		1	1	1	1	1	1	1	1	1	1	1	1	1	1	1	1	1	1	1	1	1	1
p03r_M23_234-	G	C	501	501	3	3	1	3	3	3	3	3	3	3	3	3	3	3	3	3	3	3	3	3	3	3	3	3	3	3	3	3	3	3	3	3	3	3	3	3	3	3	3	3	2	1
p03r_M23_234-	TGG	TG	523	525	3	3	1	3	1	1	3	3	3	3	3	3	3	3	3	1	1	1	3	3	1	3	3	3	3	3	1	3	1	1	3	3	3	1	1	3	3		1	3	2	1
p03r_M23_234-	T	C	562	562	3	3	1	3	1	1	3	3	3	3	3	3	3	3	3	1	1	1	3	3	1	3	3	3	3	3	1	3	1	1	3	3	3	1	1	3	3		1	3	2	1
p03r_P04_290-	T	C	501	501	3	1	3	3	3	3	3	3	3	3	3	3	3	3	3	3		3	3	3	3	3	3	3	3	3	3	3	3	3	3	3	3	3	3	3	3	3	3	3	3	1
p04f_A08_99-	G	A	501	501	3	3	3	3	3	3	3	3	3	3	3	3	3	3	3			3		3	3	3	3	3	3	3	3	3	3	3	3	3	3	3	3	3	3		3	3	1	1
p04f_A08_99-	C	T	589	589	3	3	3	3	3	3	3	3	3	3	3	3	3	3	3			3		3	3	3	3	3	3	3	3	3	3	3	3	3	3	3	3	3	3		3	2	3	3
p04f_C06_133-	A	C	501	501	3	3	1	1	3	1	3	3	3	3	1	3	3	1	1	3	3	3	1	3	1	3	1	1	1	3	3	1	1	3	3	3	3	3	1	1	2	2	1	3	1	1
p04f_C06_133-	C	A	596	596	3	3	1	1	3	1	3	3	3	3	1	3	3	1	1	3	3	3	3	3	1	3	1	3	1	3	3	1	1	1	3	3	3	3	1	1	2	3	1	3	3	3
p04f_C06_133-	A	G	610	610	3	3	1	1	3	1	3	3	3	3	1	3	3	1	1	3	3	3	3	3	1	3	1	3	1	3	3	1	3	1	3	3	3	3	1	3	3	3	1	3	3	3
p04f_C13_448-	T	C	501	501	3	3	3	3	3	3	3	3	3	3	3	3	3	3	3	3	3	3	1	3	3	3	3	3	3	3	3	3	3	3	3	3	3	3	3	3	3	1	3	3	1	1
p04f_C13_448-	C	T	453	453	3	3	3	3	3	3	3	3	3	3	3	3	3	3	3	3	3	3	1	3	3	3	3	3	3	3	3	3	3	3	3	3	3	3	3	3	3	1	3	3	1	1
p04f_C13_448-	A	G	421	421	3	3	3	3	3	3	3	3	3	3	3	3	3	3	3	3	3	3	1	3	3	3	3	3	3	3	3	3	3	3	3	3	3	3	3	3	3	1	3	3	1	1
p04f_G24_79-	A	C	482	482	3	3	3	3	3	3	3	1	3		3	3		3	3	3	3	3	3	3	3	3			3	3	3	3	3	3	3	3	3	3	3		3	3	3	3	1	3
p04f_G24_79-	C	A	609	609	3	3	3	3	3	3	3	1	3		3	3		3	3	3	3	3	3	3	3	3			3	3	3	3	3	3	3	3	3	3	3		3	3	3	3	1	3
p04f_G24_79-	CTTT	CT	636	639	3	3	3	3	3	3	3	1	3		3	3		3	3	3	3	3	3	3	3	3			3	3	3	3	3	3	3	3	3	3	3		3	3	3	3	1	3
p04f_G24_79-	G	A	438	438		1	1	1	1	1	1	1	3		3	3		1	1	3	1	1	1	1	1	3			1	1	1	1	1	2	1	1	1	3	1		1	2	3		1	1
p04f_G24_79-	T	C	375	375		1	1	1		1	1	3	3		3	3		1	1	3		1		1	1	3			1	1	1	1	3	2		1	1	3					3		3
p04f_G24_79-	C	T	610	610	1	1	1	1	1	1	3	3	3		3	3		1	1	3	1	1	1	1	1	3			1	1	1	1	1	2	1	1	1	3	1		1	2	3		3	1
p04f_G24_79-	T	A	639	639	1	1	1	1	1	1	3	3	3		3	3		1	1	3	1	1	1	1	1	3			1	1	1	1	1	2	1	1	1	3	1		1	2	3		3	1
p04f_G24_79-	ATCTT	AT	634	638	1	1	1	1	1	1	3	3	3		3	3		1	1	3	1	1	1	1	1	3			1	1	1	1	1	2	1	1	1	3	1		1	2	3		3	1
p04f_G24_79-	TA	TTA	647	648	3	3	1	3	3	3	3	3	3		3	3		3	3	3	3	3	3	3	3	3			3	3	3	3	3		3	3	3	3	3		3		3		3	1
p04f_H01_266-	C	T	501	501	1	1	1	1	1	1	1	1	3	3	1	3	1	1	1	1	1	1	1	1	1	1	1	1	1	1	1	1	1	1	1	1	1	1	1	1	1		1	3	1	1
p04f_I23_100-	G	A	501	501	3	3	3	1		3	3	3		3	3	3	3	3	3	3	3	3	3	3	3		3	3	3		3	3	3	3	3	3	3	3	3	3			3		3	1
p04f_I23_100-	A	G	624	624	1	1	1	1		1	1	1		3	3	1	1	1	1	3	1	3	3	1	3		3	3	1		1	3	3	1	1		3	1	3	1		3	3		1	1
p04f_J01_183-	T	C	501	501		1		1			1	1	3						1			1		1	1					1				1		1	1								2	1
p04f_K02_337-	T	G	501	501	1	1	1	1		1	1	1	3	3	1	1	1	1	1	1		1	1	1	1		1	1		1	1	1	1	1	1	1	1	1		1	1		1	1	1	1
p04f_K02_337-	GG	GGAGAG	460	461	3	3	3	3		3	1	3	3	3	1	3	3	3	3	1		1	3	1	3		1	1		1	1	1	1	1	3	3	3	3		3	3		3	3	3	3
p04f_K02_337-	C	A	584	584	3	3	3	3		3	3	3	3	3	3	3	3	3	3	2		3	3	3	3		1	3		1	3	1	3	3	3	3	3	3		3	3		3	3	3	3
p04f_K05_97-	A	C	548	548	1	1	1	1	1	1	1	1	3	3	1	1	1	1	1	1	1	1	1	1	1	1	1	1		1	1	3	1	1	1		1	1	1	1	1	1	1		2	3
p04f_K05_97-	G	T	353	353	3	3	3	3	1	3	3	3	3	3	3	3	3	3	3	3	3	3	3	3	3	3	3	3		3	3	3	3	3	3		3	3	3	3	3	3	3		3	3
p04f_K05_97-	ACTC	AC	633	636	3	3	3	3	3	3	3	3	3	3	3	3	3	3	3	3	3	3	3	3	3	1	3	3		3	3	3	1	3	3		3	1	3	3	3	3	3		3	3
p04f_K09_148-	G	A	574	574	3	3	3	3		3	3	3			3	3	3	3	3	3	3	3	3	3	3	3	3	3	3		3	3	3		1	3	3	3	3	1	3	3	3		3	3
p04f_L17_117-	C	T	501	501	1	3	1	3	3	3	3	1	3	3	3	1	1		1	3	3	3	1	3		3	3	3		3	3	1			3	1	3	3	3	3	1			3	3	3
p04f_L17_117-	T	C	477	477	3	3	3	1	3	3	3	3	3	3	3	3	3		3	1	3	3	3	1		3	3	3		3	3	3			1	3	1	3	3	1	3	1		3	3	3
p04f_M01_75-	C	T	501	501	3	3		3	3	3	3	3	3	3	3	3	1	3	3	3	3	3	3	3	3	3	3	3	3	3	3	3	3	1	3	3	3	3	3	3	3		1		1	1
p04f_M11_397-	A	G	501	501	3	3	3	3	3	3	3	3	3	3	3	3	3	3	3	3	3	3	3	3	3	3	3	3	3	3	3	3	3	3	3	3	3	3	3	3	3	3	3	3	3	1
p04f_M11_397-	AT	ATAGGT	623	624	3	3	3	3	3	3	3	3	3	3	3	3	3	3	3	3	3	3	3	3	3	3	3	3	3	1	1	3	1	3	1	3	1	3	3	3	3	3	3	1	1	1
p04f_O11_355-	A	G	501	501	1	1	1	1	1	1	1	1	3	3	1	1	1	1	1	1	1	1	1	1	1	1		1	1	1	1	1	1	1	1	1	1	1	1	1	1	1	1	2	1	1
p04f_O22_111-	G	A	501	501	1	1	1	1	1	1	1	1	3	3	1	1	1	1	1	1	1			1	1	1	1	1	1	1	1	3	1	1	1	1	1	1	1	1	1	1	1		1	1
p04f_O22_111-	A	G	479	479	1	3	1	1	1	1	3	3	3	3	3	1	1	1	1	1	3			1	3	3	3	3	1	1	1	3	3	1	1	1	3	3	3	3	3		3		3	3
p04f_P02_34-	A	G	501	501	1	1	3	3		3	3	3	3	3	1	3	1	1	1	3		3		3	3	3	3	3	3	3	3	3	3	1	3	3	3	3	3	3			1	3	2	1
p04f_P02_34-	C	G	453	453	3	3	3	3		3	1	3	3	3	3	3	3	3	3	3	1	1	1	3	1	1	3	3	3	3		3	1	3	3	3	3	3	1	3	3	1	3	3	3	3
p04r_F01_218-	T	C	501	501	3	3	3	3		3	3	3	3	3	3	3	3	3	3	3	3	3	3	3	3	3	3	3	3	3	3	3	3	3	3	3	3	3	3	3	3	3	3		3	1
p04r_F05_219-	A	T	501	501	3	3	3	3	3	3	3	3	3	3	1	3	3	3	3	3	3	3	3	3	3	3	3	3		3		3	3		3	3		3	3	3	3	3	3	3	2	1
p04r_F05_219-	G	A	611	611	1	1	1	1	1	1	1	3	3	3	3	1	1	1	1	1	3	3	3	3	3	1	3	1		3	1	3	1		3	3		1	3	3	2	2	1	3	3	3
p04r_F05_219-	A	T	464	464	1	1	1	1	1	1	1	3	3	3	3	1	1	1	1	1	3	3	3	3	3	1	3	1		3	1	3	1		3	3		1	3	3	2	2	1			3
p04r_F05_219-	T	G	440	440	3	3	3	3	3	3	3	3	3	3	3	3	3	3	3	3	3	3	3	3	3	3	3	3		3		3	3		3	3		3	3	3	3	3		1	2	3
p04r_H04_68-	A	G	501	501							3	3		3			3											3			3	3		3		3			3	3	3		3		3	1
p04r_H18_144-	C	G	501	501	1	3	1	1		1	1	1	3	3	1	3	1	1	1	1		1	2	1	1	1	1	1	1	1	1	1	1	1	1	1	3	1	1	1	1	2	3	1	1	1
p04r_H18_144-	T	C	385	385	1	3	1	1		1	1	1	3	3	1	3	1	1	1	1		1	2	1	1	1	1	1	1	1	1	1	1	1	1	1	3	1	1	1	1	2	3	1	1	1
p04r_M16_137-	T	C	501	501		1	1	1	1	1	1	1	3	3	3	1	1	1	1	1	1	1	1	1	1	1	1	1	1	1	1	1	1	1	1	1	1	1	1	1	1	1	1		1	1
p05f_C19_229-	A	C	501	501	3	3	3	3		3	3	3	3	3	3	3	3	3	3	3		3	3	3	3	3	3	3	3	3	3	3	3	3	3	3	3	3	3		3	3	3		1	1
p05f_C19_229-	C	T	626	626	3	3	3	3		3	3	3	3	3	3	3	3	3	3	3		3	3	3	3	3	3	3	3	3	3	3	3	3	3	3	3	3	3		3	3	3		1	1
p05f_C19_229-	T	C	439	439	1	3	3	3		1	1	1	3	3		3	1	3	3	3		1	3	3	3	3	1			3	3			1	3	3	3	3	1		2	2	3		3	3
p05f_C19_229-	T	G	428	428	3	3	1	3		3	3	3	3	3		3	3	1	1	3		3	3	3	3	3	3			3	3			3	3	3	3	3	3		3	3	3		3	3
p05f_C19_229-	C	A	411	411	3	3	1	3		3	3	3	3	3		3	3	1	1	3		3	3	3	3	3	3			3	3			3	3	3	3	3	3		3	3	3			3
p05f_C19_229-	AAT	AT	533	535	3	3	3	3		3	3	3	3	3	3	3	3	3	3	3		3	1	3	3	3	3	3	3	3	3	3	3	3	3	3	3	3	3		3	3	1		3	3
p05f_C19_229-	GA	GAA	574	575	1	3		3		3	3	3	3	3	3	3	3			3		3	3	3	3	3	3		3	3	3	3	3	3	3	3	3	3	3		2	2	3		3	1
p05f_C19_229-	C	G	625	625	1	3		3		1	1	1	3	3	1	3	1			3		1	3	3	3	3	1		3	3	3	3	1	1	3	3	3	3	1		2	2	3		3	3
p05f_D11_97-	A	T	501	501	3	3	3	3	3	3	3	3	3	3	3	3	3	3	3	3	3	3	3	3	3	3	3	3	3	3	3	3	3		3	3	3	3	3	3	3		3	2	3	1
p05f_E15_112-	C	T	501	501	3	1	3	1	3	1	1	3	3	3	3	1	3	1	1	1	1	1	1	1	1	1	1	3	3	1	3	3	3	1	3	3	1	1	1	3	3	3	1	1	1	1
p05f_E15_112-	A	G	620	620	3	1	3	1	3	1	1	3	3	3	3	1	3	1	1	1	1	1	1	1	1	1	1	3	3	1	3	3	3	1	3	3	1	1	1	3	3	3	1	1	1	1
p05f_E15_112-	T	C	520	520	3	3	3	3	3	3	3	3	3	3	3	3	3	3	3	3	3	3	3	3	3	3	3	3	3	3	3	3	3	1	3	3	3	3	3	3	3	3	3	2	1	1
p05f_E15_112-	A	G	429	429	3	1	3	1	3	1	1	3	3	3	3	1	3	1	1	1	1	1	1	1	1	1	1	3	3	1	3	3	3	3	3	3	1	1	1	3	3	3	1	3	3	3
p05f_G22_120-	G	A	501	501	1	3	3	3	3	1	3	1	3	3	3	3	1	3		1	3	3		3	3	3	3	3	3	3	1	3	3			3	3	3	3	1		3	3		3	1
p05f_G22_120-	C	T	513	513	1	3	3	3	3	1	3	1	3	3	3	3	1	3		1	3	3		3	3	3	3	3	3	3	1	3	3			3	3	3	3	1		3	3		3	1
p05f_G22_120-	A	G	539	539	1	3	3	3	3	1	3	1	3	3	3	3	1	3		1	3	3		3	3	3	3	3	3	3	1	3	3			3	3	3	3	1		3	3		3	1
p05f_G22_120-	C	G	546	546	3	3	3	3	3	3	3	3	3	3	3	3	3	1		3	3	3	1	3	3	3	3	1	3	1	3	3	3			3	3	3	3	3	3	3	3		3	3
p05f_H21_282-	A	G	501	501	1	3	3	3	3	3	3	1	3	3	1	1	3	1	1	3		3		1	3	3	3	1	1	3	1	1	1	1	1	1	3	3	3	1	1	3	1		1	1
p05f_I02_108-	T	C	501	501			1	1		3	1	3	3	3		3	3		1	1	3	3		1	3	3	1	3	3	3	1	3	3	3	3	3		1	3	3	3	3	3		2	1
p05f_I02_108-	T	G	408	408			1	1		3	1	3	3	3		3	3		1	1	3	3		1	3	3	1	3	3	3	1	3	3	3	3	3		1	3	3	3	3	3		2	1
p05f_I02_108-	T	C	474	474			1	1		3	1	3	3	3		3	3		1	1	3	3		1	3	3	1	3	3	3	1	3	3	3	3	3		1	3	3	3	3	3		2	1
p05f_I02_108-	C	A	468	468			1	1		3	1	3	3	3		3	3		1	1	3	3		1	3	3	1	3	3	3	1	3	3	3	3	3		1	3	3	3	3	3		2	1
p05f_I02_108-	C	T	519	519			1	1		3	1	3	3	3		3	3		1	1	3	3		1	3	3	1	3	3	3	1	3	3	3	3	3		1	3	3	3	3	3		2	1
p05f_I02_108-	C	T	531	531			1	1		3	1	3	3	3		3	3		1	1	3	3		1	3	3	1	3	3	3	1	3	3	3	3	3		1	3	3	3	3	3		2	1
p05f_I02_108-	T	C	540	540			1	1		3	1	3	3	3		3	3		1	1	3	3		1	3	3	1	3	3	3	1	3	3	3	3	3		1	3	3	3	3	3		2	1
p05f_J01_44-	T	C	501	501	1	1	1	1	1	1	1	1	3	3	1	1	1	1	1	1	1	1	1	1	1	1	1	1	1	1	1	1	1	1	1	1	1	1	1	1	1	1	1	1	1	1
p05f_J01_44-	T	C	595	595	3	3	3	3	3	3	3	3	3	3	3	3	3	3	3	3	3	3	3	3	3	3	3	3	3	3	3	3	3	3	3	3	3	3	3	3	3	3	3	3	1	3
p05f_K05_131-	C	T	501	501	3	3	3	3			3	3	3	3	3	3	3	3	3	3		3		3	3	3	3	3	1	3	3	3	3	3	3	3	3	3	3	3	3		3		3	1
p05f_K05_131-	T	C	642	642	3	3	3	3			3	3	3	3	3	3	3	3	3	3		3		3	3	3	3	3	1	3	3	3	3	3	3	3	3	3	3	3	3		3		3	1
p05f_K23_317-	T	C	501	501	3	3	3	3		3	3	3	3	3	1	3	3		3	3	3	3	3			3	3	3		3	3	3		3	3	3	3		3	3	3	3	3		2	1
p05f_K23_317-	A	C	507	507	1	1	1	1		1	1	3	3	3	1	3	1		1	3	3	3	1			3	3	1		3	1	1		1	3	3	3		3	3	2	3	1			1
p05f_L10_116-	G	A	501	501	3	3	3	3	1	1	3	3	3	3	3	3	3	3	3	3	3	3		3	3	3	3	3	3	3	3	3	3	3	3	3	3	3	3	3		3	3	1	1	1
p05f_M01_522-	T	C	501	501	3	3	3	3	3	3	3	3	3	3	3	3	3	3	3	3	3	3	3	3	3	3	3	3	3	3	3	3	3	3	3	3	3	3	3	3	3	3	3	3	3	1
p05f_M01_522-	C	T	530	530	3	3	3	3	1	3	3	1	3	3	1	1	3	3	3	3	3	3	3	3	3	3	3	3	3	1	3	1	3	3	3	1	3	3	3	1	1	1	3	3	3	3
p05f_M22_221-	A	T	501	501	3	3	3	3	3	3	1	1	3	3	3	3	3	3	3	3		3	3	3	3	3	3	1	3	3	3	3	3	3	3	3	3	1	3	3	3	1	1	1	1	2
p05f_M22_221-	C	G	536	536	3	3	3	1	1	1	1	1	3	3	3	3	1	3	3	3		3	3	3	1	3	1	1	3	3	3	1	3	1	3	1	3	1	1	3	3	1	1	1	1	1
p05f_N04_263-	G	C	501	501				3	1	1				3		3	3	3				3		3	3			3	1	3					3	3		1	3	3	3					1
p05f_N05_141-	A	G	501	501	1	1	1	1			1	1	3	3	1	3	1	1	1	1	1		1		1	1	1	1		1	1			1	1	1		1		2	1	1	1		1	1
p05f_N07_293-	T	G	501	501				3		3	3			3			3			3	3	3		3	3		3		3		3	3		1	3				3				1		2
p05f_N12_187-	A	C	501	501	3	3		1	3	3	3	1	3	3		3	1	3	3	1		3		3	3		3	3	3	3	3	3		3	3	3	3	3	3	3	3		3		1	1
p05f_O13_219-	C	A	501	501	3	3	3	3	3	3	3	3	3	3	3	3	3	3	3	3	3	3	3	3	3	3	3	3	3	3	3	3	3		3	3	3	3	3	3	3	3	3	1	2	1
p05f_O13_219-	C	T	567	567	3	3	3	3	3	3	3	3	3	3	3	3	3	3	3	3	3	3	3	3	3	3	3	3	3	3	3	3	3		3	3	3	3	3	3	3	3	3	3	2	3
p05f_O13_219-	G	A	603	603	3	3	3	3	3	3	3	3	3	3	3	3	3	3	3	3	3	3	3	3	3	3	3	3	3	3	3	3	3		3	3	3	3	3	3	3	3	3	3	2	3
p05f_O13_219-	G	A	616	616	3	3	3	3	3	3	3	3	3	3	3	3	3	3	3	3	3	3	3	3	3	3	3	3	3	3	3	3	3		3	3	3	3	3	3	3	3	3	3	2	3
p05f_P13_156-	A	G	501	501							1		3	3						1				1	1		1	1			1	3	1	1	1	1		1	1	1	1	2	1	1	1	1
p05f_P23_153-	G	T	501	501		3	1	1	1	3	1	2	3	3	3	3	1	1	1	3	3	3	1	1	1		3	3		3	1	3	3	3	3	3		1	1	2	1	2	1	3	1	1
p05f_P23_153-	T	C	649	649		3	1	1	1	3	1	2	3	3	3	3	1	1	1	3	3	3	1	1	1		3	3		3	1	3	3	3	3	3		1	1	2	1	2	1	3	1	1
p05r_D03_35-	G	C	501	501	1	1	1	1	1	1	1		3	3	1	1	1	3	3	1	3	3	1	3	3	1	3	1	3	1	1	1	1		1	1	1	1	3	3	3	2	3		1	1
p05r_D03_35-	C	T	549	549	1	3	1	1	1	3	1		3	3	1	3	1	3	3	1	3	3	1	3	3	1	3	1	3	1	1	1	1		1	1	1	1	3	3	3	2	3		3	1
p05r_D03_35-	TA	TAA	665	666	1	3	1	1	1	3	1		3	3	1	3	1	3	3	1	3	3	1	3	3	1	3	1	3	1	1	1	1		1	1	1	1	3	3	3	2	3	1	1	1
p05r_G01_300-	G	T	501	501	3	3	3	3	1	3	1	3		3	3	3	3	3	3	3	3	3	3	3	3		3	3	3	3	3	3	1	3	3	3	3	1	3	3	3	3	3	3	3	1
p05r_G01_300-	G	A	495	495	3	3	3	3	1	3	1	3		3	3	3	3	3	3	3	3	3	3	3	3		3	3	3	3	3	3	1	3	3	3	3	1	3			3	3
p05r_G01_300-	T	G	508	508	3	3	3	3	1	3	1	3		3	3	3	3	3	3	3	3	3	3	3	3		3	3	3	3	3	3	1	3	3	3	3	1	3			3	3
p05r_G06_153-	C	G	501	501	1	3	3	3	1	1	3	3	3		3	3	3	3	3	3	3	3	3	3	3	3	3	3	1	1	1	1	1	3	3	3	3	3	3	3	3	1	1	1	1	1
p05r_H05_161-	A	C	501	501	1	1	1	1	1	1	1		3	3		1	3		1	1	1	1	3	1	1	1	1	1		1	1	1	1		1	1		1	1	1	1	1		3	3	1
p05r_H05_161-	G	A	462	462		1	1	1	1	3	1		3	3		3	3		1	1	1	1	3	1	3	1	1	3		3	1	3	3		3	3		1	3	3	3	2		3	3	3
p05r_I08_139-	C	G	501	501		1	1	1	1	1	3	1	3	3	3	1	1	1	1	1		1		3	1	1	1	3	1	3	3	1	3	3	3	3		3	1	3	3		3	3	2	1
p05r_I08_139-	TA	TTA	443	444		1	1	1	1	1	3	1	3	3	3	1	1	1	1	1		1		3	1	1	1	3	1	3	3	1	3	3	3	3		3	1	3	3		3	3	2	1
p05r_P08_132-	T	G	501	501	1	1	1	1	1	1	1	1	3	3	1	1	1	1	1	1	1	1	1	1	1	1	1	1	1	1	1	1	1	1	1	1	1	1	1	1	1		1		2	1
p06f_A04_96-	G	A	501	501	3	3	1	1	3	3	1	3	3	3	1	1	1	3	3	1		3	1	1	3		3	1	3	1	1	1	1	1	3	3	3	3	3	3	2	2	1	2	1	1
p06f_A04_96-	A	G	570	570	3	3	1	1	3	3	1	3	3	3	1	1	1	3	3	1		3	1	1	3		3	1	3	1	1	1	1	1	3	3	3	3	3	3	2	2	1	2	1	1
p06f_C15_420-	A	G	501	501	3	3	3	3	3	3	3	3	3	3	3	3	3	3	3	3	3	3	3	3	3	3	3	1	3	1	3	3	3	3	3	3	3	3	3	3	3	2	3	1	1	1
p06f_C15_420-	C	A	515	515	1	1	1	1	1	1	1	1	3	3	1	1	1	1	1	1	1	1	1	1	1	1	1	3	1	3	1	1	1	1	1	1	1	1	1	1	1	1	1	3	3	3
p06f_D02_58-	C	T	501	501	3	1	3	3	3	3	3	1	3	3	3	1	3	3	3	3	1	1	3	3	3	1		3	3	3	1		3	1	3	3	3	3	3	3	2	3	3	3	2	2
p06f_F18_87-	C	G	560	560		1	1	1	1	1	1	1	3	3	1	1	1	1	1	1	1	1		1	1	1	1	1	1	1	1	1	1	1	1	1	1	1	1	1	1	1	1	1	1	3
p06f_F18_87-	T	C	501	501		3	3	3	3	3	3	3	3	3	3	3	3		3	3	3	3		3	3	3	3	3	3	3	3	3	3	3	3	3	3	3	3	3	3	3	3	3	3	1
p06f_F18_87-	A	G	567	567		3	3	3	3	3	3	1	3	3	3	3	3	3	3	3	3	3		3	3	3	3	3	3	3	3	3	3	3	3	3	3	3	3	3	3	3	3	1	2	1
p06f_L15_410-	C	T	501	501	3	3	3	1	3	3	3	3	3	3	3	3	3	3	3	1	3	3	3	3	3	3	3	3	3	3	3	3	3	3	3	3	3	3	3	1	3	3	3	3	2	1
p06r_B06_123-	T	C	501	501	1	1	1	3	3	3	1	3	3	3	1	1	3	3	3	3	3	3	3	1	3	1	3	3	3	3	1	1	3	3	3	3	1	1	1	3	3	3	3	2	2	1
p06r_B06_123-	G	A	544	544	1	1	1	3	3	3	1	3	3	3	1	1	3	3	3	3	3	3	3	1	3	1	3	3	3	3	1	1	3	3	3	3	1	1	1	3	3	3	3	2	2	1
p06r_E06_173-	A	G	501	501	3	3	3	3	3	3	3	3	3	3	3	1	3	3	3	3	3	3	3	3	3	3	3	3	1	3	3	3	3	3	3	3	3	3	3	3	3	3	3		1	1
p06r_F03_235-	C	T	501	501	3	1	1	3	1	3	1	1	3	3	1	3	3	3	3	1	1	1	1	3	3	3	1	3	1	3	3	3	1	3	3	3	3	3	3	3	3	3	3	3	3	1
p06r_H22_93-	A	G	501	501		3	3	3		1	1			3	3	3	1	1	3	3	3	3	1	3	1	3	3	3	1	1	1	1	3	2	1	1	3	1	1	1	1	3	3		1	1
p06r_H22_93-	T	C	593	593		3	3	3		3	3			3	3	3	3	3	3	3	3	2	3	3	3	3	3	3	3	3	3	3	3	3	3	3	3	3	3	1	1	3	3		3	1
p06r_I09_146-	T	C	501	501	3	3	3	3	3	3	3	3	3	3	3	3	3	3	3	3	3	3	3	3	3	1	3	3	3		3	3	3	3	3	3	3	3	3	3	3	3	3		3	1
p06r_I09_146-	CT	CTT	512	513	3	3	3	3	3	3	3	3	3	3	3	3	3	3	3	3	3	3	3	3	3	1	3	3	3		3	3	3	3	3	3	3	3	3	3	3	3	3		3	1
p06r_I09_146-	G	A	592	592	3	3	3	3	3	3	3	3	3	3	3	3	3	3	3	3	3	3	3	3	3	1	3	3	3		3	3	3	3	3	3	3	3	3	3	3	3	3		3	1
p06r_J13_21-	A	G	501	501	1	3	1	3	3	3	3	1	3	3	3	3	3	1	1	3	3	3	3	1	3	3	3	3	3	1	1	1	3	3	3	3		3	3	3	3	3			2	1
p06r_J13_21-	TG	CA	584	585	1	3	1	3	3	3	3	1	3	3	3	3	3	1	1	3	3	3	3	1	3	3	3	3	3	1	1	1	3	3	3	3		3	3	3	3	3			2	1
p06r_J13_21-	A	C	369	369	1	3	1	3	3	3	3	1	3	3	3	3	3	1	1	3	3	3	3	1	3	3	3	3	3	1	1	1	3	3	3	3		3	3	3	3	3			2	1
p06r_J13_21-	G	A	555	555	1	3	1	3	3	3	3	3	3	3	3	3	3	1	1	3	3	3	3	1	3	3	3	3	3	1	1	1	3	3	3	3		3	3	3	3	3			3	3
p06r_J16_306-	G	T	559	559		1	1	1	1	1	1	3	3	3	3	1	1	3	3	1	1	1	1	1	1	1	1	1	1	1	1	1	1	1	3	3		3	1	1	1	1		3		1
p06r_J16_306-	A	G	501	501		3	3	3	3	3	3	3	3	3	3	3	3	3	3	3	3	3	3	3	3	3	3	3	3	3	3	3	3	3	3	3		3	3	3	3	3		3	3	1
p06r_J16_306-	T	C	567	567		3	3	3	3	3	3	3	3	3	1	3	3	1	1	3	3	3	3	3	3	3	3	3	3	3	3	3	3	3	3	3		1	3	3	3	3		3		3
p06r_N07_267-	A	T	501	501	3	3	3	3			3	3	3	3	3	3	3	3	3	3		3		3	3	3	3	3	3		3	3	3	3	3	3	3	3	3	3	3		3		1	1
p06r_O03_245-	T	C	567	567	3	3	3	1	3	3	3	3	3		3	3		3	3	3	3	3	3		3	3	3	3	3	3	3	3	3	3	3	3	3	3	3	3	3	3	3		3	3
p06r_O03_245-	CAA	CA	615	617	3	3	3	1	3	3	3	3	3		3	3		3	3	3	3	3	3		3	3	3	3	3	3	3	3	3	3	3	3	3	3	3	3	3	3	3		3	3
p06r_O03_245-	A	G	410	410	3	3	3	1	3	3	3	3	3		3	3		3	3	3	3	3	3		3	3	3	3	3	3	3	3	3	3	3	3	3	3	3	3	3	3	3		3	3
p07f_B02_12-	C	T	501	501	3	3	3	3	1	1	3	3	3	3	3	3	3	3	3	3	3	3	3	3	1	3	3	3	3	3	3	3	3	3	3	3	3	3	1	3	3	3	3	3	1	1
p07f_B02_12-	C	T	496	496	3	3	3	3	3	3	3	1	3	3	1	1	3	3	3	3	1	1	3	3	3	1	3	3	3	3	3	3	3	1	1	1	3	3	3	1	1	2	3	3	3	3
p07f_B02_12-	A	G	395	395	1	1	1	1	1	1	1	1	3	3	1	1	1	1	1	1	1	1	1	1	1	1	1	1	1	1	1	1	1	1	1	1	1	1	1	1	1	1	1	1	1	1
p07f_D01_122-	G	A	501	501		1	1	1	1	3	1	1	1	3	1	1	3	1	1			1		1	1	1	1	1	1	1	1	1	1	1	3	3	1	1	3	3	3		1	1	2	1
p07f_D01_122-	AGG	AG	507	509		1	1	1	1	3	1	1	1	3	1	1	3	1	1			1		1	1	1	1	1	1	1	1	1	1	1	3	3	1	1	3				1
p07f_I06_84-	G	A	501	501	3	3	3	3	3	3	3	3	3	3	3	1	3	3	3			3		3	3	3	3	1		1	1	3	1	3	1		3	3	3	3	3		3	3	3	1
p07f_I06_84-	G	C	412	412	3	3	3	3	3	3	3	3	3	3	3	1	3	3	3			3		3	3	3	3	1		1	1	3	1	3	1		3	3	3	3	3		3	3	3	1
p07f_J11_84-	T	C	501	501	3	3	3	1	3	3	3	3	3	3	3	3	1	1	1	3	3	3	1	1	1	3	3	3	1	3	3	3	1	1	3	3	1	3	1	3	3	3	1	3	1	1
p07f_L16_81-	A	G	501	501	1	1	1	1		1	1	1	3	3	1	1	1	1	1	1	1	1	1	1	1	1	1	1	1	1	1	1	1	1	1	1	1	1	1	1	1	1	1		1	1
p07f_L19_69-	A	G	501	501	1	1	1	1	1	1	1	1	3	3	1	1	1	1	1	1	1	1	1	1	1	1	1	1	1	1	1	1	1	1	1	1	1	1	1	1	1	1	1	2	3	1
p07f_L19_69-	TA	TAA	410	411		3	3	3	3	3	1	3	3	3	3	1	3	3	3	1	1	1	3	1	3	3	3	3	3	3	3	1	1	3	3	3	1	3	3	3	3	3	3	3	3	3
p07f_N23_183-	C	T	501	501	3	3	1	1	3	3	1	3	3	3	3	1	1	3	3	1	3	3	1	1	3	1	3	3	3	1	1	1	1	1	3	3	3	3	3	3	3	3	1	2	1	1
p07r_C22_257-	A	G	501	501	3	3	1	1	1	1	3	3		3	3	1	3	3	3	3	3	3	3	1	1	3	3	3	1	3	3	3	3	1	3	3	3	3	1	3	3	3	3	1	2	1
p07r_C22_257-	G	A	473	473	3	3	1	1	1	1	3	3		3	3	3	3	3	3	3	3	3	3	1	1	3	3	3	3	3	3		3	1	3	3	3	3	1	3	3	3	3	3	3	3
p07r_F12_49-	C	T	501	501	1	3	3	3	3	3	3	3	3	3	3	3	1	3	3	3	3	3	3	3	1	3	3	3	1	3	3	3	3	3	3	3	3	3	1	3	3	3	3		1	1
p07r_F12_49-	A	G	479	479	1	3	3	3	3	3	3	3	3	3	3	3	1	3	3	3	3	3	3	3	1	3	3	3	1	3	3	1	3	3	3	3	3	3	1	3	3	3	3		1	1
p07r_F12_49-	G	A	589	589	3	3	3	3	3	3	3	3	3	3	3	3	3	3	3	3	3	3	3	3	3	3	3	3	3	3		1	3	3	3	3	3	3	3	3	3	3	3		3	3
p07r_H24_165-	G	A	501	501	3	3	3	3	3	3	3	3	3	3	3	3	3	3	3	3	1	1	3	3	1	3	3	3	3	1	3	3	3	1	3	3	3	3	1	3	3	3	3	3	2	2
p07r_H24_165-	T	C	406	406	3	3	3	3	3	3	3	3	3	3	3	3	3	3	3	3	1	1	3	3	1	3	3	3	3	1	3	3	3	3	3	3	3	3	1	3	3	3	3	3
p07r_L24_105-	C	T	501	501		3	3		3	3		1	3	3	3	1	3		3	3	1	1	3				1	3			1		3		1	3			3	1	1	1		1	2	1
p07r_L24_105-	G	A	572	572		3	3		3	3		1	3	3	3	1	3		3	3	1	1	3				1	3			1		3		1	3			3	1	1	1		1	2	1
p07r_L24_105-	A	G	461	461		3	3		3	3		1	3	3	3	1	3		3	3	1	1	3				1	3			1		3		1	3			3	1	1	1		1	2	1
p07r_L24_105-	A	G	551	551		3	3		3	3		1	3	3	3	1	3		3	3	1	1	3				1	3			1		3		1	3			3	1	1	1		1	1	1
p07r_M03_287-	C	T	501	501	1	1		3	1	3	1	1	3	3	3	3	3	1	1	3	3	3		1	1	3	1	1	1	3	3	1	3	3	3	1	3	3	1	1	1		3	1	2	1
p07r_M03_287-	CA	CAGAA	517	518	1	1		3	1	3	1	1	3	3	3	3	3	1	1	3	3	3		1	1	3	1	1	1	3	3	1	3	3	3	1	3	3	1	1	1		3
p07r_M03_287-	T	G	526	526	1	1		3	1	3	1	1	3	3	3	3	3	1	1	3	3	3		1	1	3	1	1	1	3	3	1	3	3	3	1	3	3	1	1	1		3
p07r_M03_287-	G	A	599	599	1	1		3	1	3	1	1	3	3	3	3	3	1	1	3	3	3		1	1	3	1	1	1	3	3	1	3	3	3	1	3	3	1	1	1		3
p07r_M03_287-	T	C	605	605	1	1		3	1	3	1	1	3	3	3	3	3	1	1	3	3	3		1	1	3	1	1	1	3	3	1	3	3	3	1	3	3	1	1	1		3
p07r_M03_287-	TG	CA	477	478	1	1		3	1	3	1	1	3	3	3	3	3	1	1	3	3	3		1	1	3	1	1	1	3	3	1	3	3	3	1	3	3	1	1	1		3
p07r_M03_287-	A	T	465	465	1	1		3	1	3	1	1	3	3	3	3	3	1	1	3	3	3		1	1	3	1	1	1	3	3	1	3	3	3	1	3	3	1	1	1		3
p07r_M03_287-	CA	TG	461	462	1	1		3	1	3	1	1	3	3	3	3	3	1	1	3	3	3		1	1	3	1	1	1	3	3	1	3	3	3	1	3	3	1	1	1		3
p07r_M03_287-	AG	AGAAAATAAGAG	444	445	1	1		3	1	3	1	1	3	3	3	3	3	1	1	3	3	3		1	1	3	1	1	1	3	3	1	3	3	3	1	3	3	1	1	1		3
p07r_O02_63-	A	C	501	501	3	3	3	3	3	3	3	3	3	3	3	3	3	3	3	3	3	3	3	3	3	3	1	3	1	3	3	1	3	3	3	3	3	3	3	3	3	3	1	1	2	1
p07r_O02_63-	A	T	617	617	3	3	3	3	3	3	3	3	3	3	3	3	3	3	3	3	3	3	3	3	3	3	1	3	1	3	3	1	3	3	3	3	3	3	3	3	3	3	1	1	2	1
p08f_I12_168-	T	C	501	501	1	1	1	1		1	1	1	3	3	1	1	1	1	1	1	1	1	1	1	1	1	1	1	1	1	1	1	1	1	1	1	1	1	1	1	1	1	1	3	1	1
p08f_I12_168-	C	T	626	626	1	3	3	1		3	1	3	3	3	1	1	1	3	3	1	1	1	1	3	1	1	3	1	1	1	1	3	1	1	3	3	1	1	1	1	1	1	3	3	3	3
p08f_O23_191-	T	C	501	501	3	3	3	3	3	3	3	3	3	3	3	3	3	3	3	3	3	3	3	3	3	3	3	3	3	3	3	1	3	3	3	3	3	3	3	3	3	3	3		1	1
p08f_O23_191-	T	C	507	507	3	3	3	3	3	3	3	3	3	3	3	3	3	3	3	3	3	3	3	3	3	3	3	3	3	3	3	1	3	3	3	3	3	3	3	3	3	3	3		1	1
p08f_O23_191-	A	G	548	548	3	3	3	3	3	3	3	3	3	3	3	3	3	3	3	3	3	3	3	3	3	3	3	3	3	3	3	1	3	3	3	3	3	3	3	3	3	3	3		1	1
p08f_O23_191-	G	A	486	486	3	3	3	3	3	3	3	3	3	3	3	3	3	3	3	3	3	3	3	3	3	3	3	3	3	3	3	1	3	3	3	3	3	3	3	3	3	3	3		1	1
p08r_B23_120-	T	C	501	501	3	3	3	1	3	3	3	3	3	3	3	3	3	3	3	1	3	3	3	3	3	3	3	3	3	3	3	3	3	1	3	3		3	3	3	3	3	1	3	2	1
p08r_B23_120-	T	C	472	472	3	3	3	1	3	3	3	3	3	3	3	3	3	3	3	1	3	3	3	3	3	3	3	3	3	3	3	3	3	1	3	3		3	3	3	3	3	1	3	2	1
p08r_B24_390	C	T	501	501	1	1	1	1	1	1		1	3	3	1	3	1	1	1	1	1	1	3		1	1		1	3		1	3	1	3	1	1	1	1	1	1	1	1			3	2
p08r_C23_250-	T	C	501	501	3	1	3	3		3	3			3	3	3	1	3	3	3	3	3		3	3	3	3	3	3	3	3	1	1	3	3		3	3	3	3	3	3	3	1	1	2
p08r_C23_250-	G	A	554	554	3	1	3	3		3	3		3	3	3	3	3	3	3	3	3	3		3	3	3	3	3	3	3	3	3	1	3	3		3	3	3		3	3	3	1	1	1
p08r_C23_250-	C	T	466	466	1	3	1	3		3	3			3	3	3	3	1		3	1	1		1	1	1	1	3	3	1	1	3	3	1	3		3		1	3	3	1	1	3	3	3
p08r_D22_223-	C	G	501	501	3	1			3	3			3	3		3	3				3	3	3								3	3		3	3	3	3		3	3		3			3	1
p08r_D22_223-	A	G	603	603	3	1			3	3			3	3		3	3				3	3	3								3	3		3	3	3	3		3	3		3			3	1
p08r_E01_132-	T	G	501	501	1	3	3	3	3	3	3	3	3	3	3	3	3	3	3	1	3	3	3	3	3	3	3	3	3	3	3	3	3	3	3	3	3	3	3	3	3	3	3	2	1	1
p08r_E01_132-	G	A	485	485	3	3	3	3	1	3	1	3	3	3	3	3	1	3	3	3	3	3	3	3	3	3	3	3	3	1	3	3	1	3	3	3	3	3	3	3	3	3	1	3	3	3
p08r_E01_132-	G	A	620	620	3	3	3	3	3	3	3	3	3	3	3	3	3	1	1	3	3	3	3	1	3	3	3	3	3	3	3	3	3	3	3	3	3	3	3	3	3	3	3	3	3	3
p08r_E01_132-	A	G	628	628	3	3	3	3	3	3	3	3	3	3	3	3	3	3	3	1	3	3		3	3	3	3	3	3	3	3	3	3	3	3	3	3	3	3	3	3	3	3	3	2	2
p08r_K22_200-	T	C	501	501	3	3	3	1	3	3	3		3	3		3	3	3	3	3	3	3	3	3	3	3	3	3	3	3	3	3	3		3	3	3	3	3	3	3	3	3	2	3	1
p08r_N21_29-	C	T	501	501	3	3	3	3	3	3	3	3	3	3	3	3	3	3	3	3	3	3	3	1	3	3	3	3	1	3	3	3	3	3	3	3	3	3	3	3	3	3	3	1	1	1
p08r_O23_121-	A	C	501	501		3		3	1	3	3		3	3			3	1	1	3	3	3	1	1	3	3									1	1			3	1	1	1		1	2	1
p08r_O23_121-	C	T	634	634		3		1	1	3	3		3	3			3	3	3	1	3	3	3	3	3	3									3	3			3	3	3	3		1	2	3
p10f_C05_227-	T	A	501	501	1	1	1	1	1	1	1	3	3	3	1	1	1	1	1	1	1	1	1	1	1	1	1	1	3	1	1	1	1	1	1	1	1	1	1	2	1	1	1	1	1	1
p10f_C09_128-	G	A	501	501	1	1	3	1		1	3	1	3	3	3	1	1	1	1	3	3	3	1	3	3	3	3	3	1	3	1	1	3	3	1	1	1	3	3	1	1		1		2	1
p10f_C09_128-	C	T	552	552	1	1	3	1		1	3	1	3	3	3	1	1	1	1	3	3	3	1	3	3	3	3	3	1	3	1	1	3	3	1	1	1	3	3	1	1		1		2	1
p10f_C09_128-	A	G	585	585	1	1	3	1		1	3	1	3	3	3	1	1	1	1	3	3	3	1	3	3	3	3	3	1	3	1	1	3	3	1	1	1	3	3	1	1		1		2	1
p10f_C09_128-	A	C	442	442	1	1	3	1		1	3	1	3	3	3	1	1	1	1	3	3	3	1	3	3	3	3	3	1	3	1	1	3	3	1	1	1	3	3	1	1		1		2	1
p10f_C09_128-	CT	CTTAGT	607	608	3	3	3	3		3	3	3	3	3	3	1	3	3	3	3	3	3	1	3	1	1	3	1	3	3	1	1	3	3	1	1	3	3	1	1	1	3	1		3	3
p10f_C09_128-	T	C	580	580	3	3	1	3		3	3	3	3	3	3	3	3	3	3	3	3	3	3	3	3	3	3	1	3	3	3	3	3	1	3	3	3	3	3	3	3	3	3		3	3
p10f_C09_128-	C	T	541	541	3	3	3	3		3	3	3	3	3	3	3	3	3	3	1	3	3	3	3	3	3	3	3	3	3	3	3	3	3	3	3	3	1	3	3	3	3	3		2	3
p10f_E11_230-	A	G	501	501		1	1	1	1	3	1	1	3	3	1	1	1	1	1	1	1	1	1	1	1	1	1	1	1	1	1	1	1	1	1	1	1	1	1	1	1	1	1	1	3	1
p10f_E15_323-	G	T	501	501	3		3	3	3	3	3	3			3	3		3	3		3		3	3			3	3	3		3	3	3	3	1		3			1	2	3	3	1	1	1
p10f_G01_256-	C	T	501	501	1	1	1	1	1	1	1	1	3	3	1	1	1	1	1	1	1	1		1	1	1	1	1	1	1	1	1	1	1	1	1	1	1	1	1	1	1	1	1	1	1
p10f_G01_256-	T	C	472	472	3	1	3	3	3	3	3	3	3	3	3	3	3	3	3	3	3	3		3	3	3	3	3	3	3	3		3	3	3	3	2	3	3	3	3	3	3	3	3	3
p10f_G01_256-	G	A	527	527	3	1	3	3	3	3	3	3	3	3	3	3	3	3	3	3	3	3		3	3	3	3	3	3	3	3		3	3	3	3	2	3	3	3	3	3	3	3	3	3
p10f_G01_256-	G	A	562	562	3	1	3	3	3	3	3	3	3	3	3	3	3	3	3	3	3	3		3	3	3	3	3	3	3	3		3	3	3	3	2	3	3	3	3	3	3	3	3	3
p10f_G01_256-	C	A	619	619	3	1	3	3	3	3	3	3	3	3	3	3	3	3	3	3	3	3		3	3	3	3	3	3	3	3		3	3	3	3	2	3	3	3	3	3	3	3	3	3
p10f_G01_256-	GT	TATATATT	440	441	3	3	3	3	3	3	3	3	3	3	3	3	3	3	3	3	3	3		3	3	3	3	3	3	3	3	3	3	3	3	3	3	3	3	3	3	3	1	3	3	3
p10f_G05_212-	C	T	501	501	3	3	1	3	3	3	3	3	3	3	3	3	3	3	3	3	3	3		3	3	3	3	3	3	3	1	3	3	3	3	3	3	3	3	3	3	3	3	2	1	1
p10f_G05_212-	A	G	590	590	3	1	3	1	1	1	1	1	3	3	1	1	3		1	3	3	1		1	1	1	1	1	1	1	3	1	1	1	1	1	1	1	1	1		1	1	3	3	3
p10f_G05_212-	A	G	598	598	3	1	3	1	1	1	1	1	3	3	1	1	3		1	3	3	1		1	1	1	1	1	1	1	3	1	1	1	1	1	1	1	1	1		1	1	3	3	3
p10f_G21_47-	T	A	501	501		3		3	3	3	3		3	3			3		3	3	3	3	3	3	3	3				3					3	3		3	3	3	3				1	1
p10f_I13_278-	G	A	501	501		3	3	3	3	3	3	3	3	3	3	3	3	3	3	3	3	3	3	3	3	3	3	3	3	3	3	3	3	3	3	3	3	3	3	3	3	3	3		2	2
p10f_K03_208-	G	T	501	501	1	1		1		1			3	3			1	1	1	3	3	3	1	1	1	3	1	1	3	3	1			3	2	1	1		1	1		1	1		2	1
p10f_K03_208-	C	T	516	516	1	2		3		1	3		3	3	3	2	1	1	1	3	3	3	1	3	1	3	3	2	3	3	1	3	3	3	2	1	3	3	1	1	3	2	1		3	3
p10f_K03_208-	G	T	571	571	1	1	1	1		1	1	1	3	3	1	1	1	1	1	3	3	3	2	1	1	3	1	1	3	3	1	1	1	1	2	1	1	1	1	1		1	1		2	1
p10f_K03_208-	A	G	578	578	3	3	1	1		3	1	3	3	3	1	3	3	3	3	1	3	3	3	1	3	3	1	3	3	1	3	3	1	3	3	3	1	1	3	3	3	3	3		2	3
p10f_K03_208-	C	A	590	590	1	1	1	3		1	3	1	3	3	3	1	1	1	1	3	3	3	1	3	1	3	3	1	3	3	1	1	3	1	2	1	3	3	1		1	1	1		1	1
p10f_K03_208-	C	A	666	666	1	1	1	3		1	3	1	3	3	3	1	1	1	1	3	3	3	1	3	1	3	3	1	3	3	1	1	3	1	2	1	3	3	1		1	1	1		1	1
p10f_K03_208-	A	G	617	617	3	3	3	3		3	3	3	3	3	3	3	3	3	3	1	3	3	3	3	3	3	3	3	3	1	3	3	3	3	3	3	3	3	3	3	3	3	3		3	3
p10f_K03_208-	G	A	651	651	1	1	1	3		1	3		3	3	3		1	1	1	3	3	3	1	3	1	3	1	1	3	3	1	1	3	1	2	1	3	3	1		1	1	1		2	3
p10f_K03_208-	A	G	662	662	3	3	3	3		3	3		3	3	3		3	3	3	3	3	3	3	3	3	3	3	3	3	3	3	3	3	3	3	3	3	3	3		3	3	3		3	1
p10f_K11_341-	G	A	501	501	3	3	3	3		3	3	1	3	3	3	3	3	3	3	3		3	3	3	3	3	3	3	3	3	3	3	3	3	1	1	3	3	3	2	2		3	2	2	1
p10f_M07_230-	G	A	501	501		1	3	3	3	3	3	3	3	3	1	3	1	3	3	3	3	3		1	3	3	3	1		3	3	1			3	3	1	3	3	3	3	3	1	2	2	1
p10f_M07_230-	G	T	524	524		1	3	3	3	3	3	3	3	3	1	3	1	3	3	3	3	3		1	3	3	3	1		3	3	1			3	3	1	3	3	3	3	3	1	2	2	1
p10r_K07_274-	T	C	501	501		1		1	1	1	1		3	3	1	1	1	1	1	1	1	1	1	1	1	1	1	1		1		1	1		1	1		1	1	1	1	1	1	1	3	1
p10r_M03_205-	T	C	501	501	1	1	1	1	1	1	1	1	3	3	1	1	1	1	1	1	1	1	3	1	1	1	1	1	1	1	1	1	1	1	1	1	1	1	1	1	1	1	1	3	2	1
p10r_M03_205-	C	T	588	588	3	3	3	3	3	3	3	3	3	3	3	3	1	3	3	3	3	3	3	3	3	3	3	3	3	3	3	3	3	3	3	3	3	3	3	3	3	3	3	3	3	3
p10r_M17_41-	G	A	501	501		3	1	1	1	1	1	3	3	3	1	1	1	1	1	1	1	1	1	1	1	1	3	3	1	1	1	1	1	1	1	3		1	1	3	3	1	3		1	1
p10r_M17_41-	T	C	472	472		3	1	1	1	1	1	1	3	3	1	1	1	1	1	1	1	1	1	1	1	1	3	3	1	1	1	1	1	1	1	1		1	1	1	1	1	3		1	1
p10r_O05_33-	C	T	500	500		3		3	3	3	3	3	3	3		1	3		3	3	1	1	3	1	1	3	3	1	1	3		1	1		1	3		3	1	1	1	3		3	2	3
p10r_O05_33-	T	C	610	610		3		3	3	3	3	3	3	3	1	1	3	3	3	1	1	1	3	1	1	3	3	1	1	3	3	1	1		1	3		3	1	1	1	2	3	3	3	3
p10r_O05_33-	C	T	441	441		3		1	1	1	1		3	3		3	1		1	1	3	3	1	3	3	1	1	3	3	1		3	3		3	3		1	3	3	3	2		2	3	3
p10r_O05_33-	G	A	501	501		3		3	3	3	3	2	3	3	3	3	3	3	3	3	3	3	3	3	3	3	3	3	3	3	3	3	3	3	3	1	3	3	3	3	3	3	3	3	3	1
p10r_O13_131-	C	T	501	501	3	3	3	3	3	3	3	3	3	3	3	3	3	3	3	3	3	3	3	3		3	3	3	3	1	3	3	3	3	3	3	3	3	3	3	3	3		3	2	1
p10r_O19_125-	G	T	501	501	1	1		1		1		1	3	3	1	1		1		1	1	1	1		1	1	1	1			1	1	1	1	1	1	1	1	1	1	1	1	1		1
p10r_O19_125-	C	T	538	538	2	1		1		1	1	3	3	3	3	1		3	3	1	3	3	1		3	1	3				1	3	1	3	1	1	1	1	3	1	1	1	3		3
p10r_O19_125-	C	T	601	601	1	1		1		1		1	3	3	1	1		1	1	1	1	1	1		1	1	1	1			1	1	1	1	1	1	1	1	1	1	1	1	1		1
p11f_A08_243-	A	T	501	501	1	3	1	1	1	3	3	1	3	3	3	3	1	1	1	1		3	1	3	3	3	1	1		3	1	1	1	1	3	3	3	3	3	3			1		1	1
p11f_A08_243-	A	T	544	544	3	3	3	3	3	3	3	3	3	3	3	3	3	3	3	3	3	3	3	3	3	3	3	3		3	3	3	3	1	3	3	3	3	3	3			1		3	3
p11f_A08_243-	TGA	TA	506	508	3	3	3	3	3	3	3	3	3	3	3	3	3	3	3	3	3	3	3	3	3	3	3	3		3	3	3	3	3	3	3	3	3	3	3			3		2	3
p11f_B02_61-	A	C	501	501	3	3	3	3	3	3	3	3	3	3	3	3	1	3	3	3		3	3	3	1	3	3	3	3	1	3	3	3	1	3	3	3	3	1	3	3	3	1	1	2	1
p11f_B02_61-	C	A	547	547	3	3	3	3	3	3	3	3	3	3	3	3	1	3	3	3		3	3	3	3	3	3	3	3	3	3	3	3	3	3	3	3	3	3	3	3	3	3	1	3	3
p11f_B04_93-	C	A	501	501	1	1	3	1	3	1	1	3	3	3	1	3	3	1	1	1	3	3	3	3	3	1	3	3	3	3	3	1	1	3	1	1	1	3	3	3	3		1	1	2	1
p11f_B04_93-	TGT	TT	381	383	3	3	3	3	3	3	3	3	3	3	1	3	3	3	3	3	3	3	3	3	3	3	3	3	3	3	3	3	3	3	3	3	1	3	3	3	3	3	3	3	2	3
p11f_B04_93-	C	G	577	577	3	1	3	1	3	3	3	3	3	3	3	3	3	3	3	1	3	3	3	3	3	3	3	3	3	3	3	3	3	3	3	3	3	3	3	3	3		3	3	3	3
p11f_C17_169-	G	A	501	501	3	3	3	3	3	3	3	3	3	3	3	3	3	3	3	3	3	3	3	3	3	3	3	3	3	3	3	1	3	1	3	3	3	3	3	3	3		3		3	1
p11f_C17_169-	G	C	615	615	3	3	3	3	3	3	3	3	3	3	3	3	3	3	3	3	3	3	3	3	3	3	3	3	3	3	3	1	3	1	3	3	3	3	3	3	3		3		3	1
p11f_C17_169-	A	T	619	619	3	3	3	3	3	3	3	3	3	3	3	3	3	3	3	3	3	3	3	3	3	3	3	3	3	3	3	1	3	1	3	3	3	3	3	3	3		3		3	1
p11f_C17_169-	A	G	504	504	3	3	3	3	3	1	3	1	3	3	3	3	3	3	3	3	1	1	1	3	1	3	3	1	3	3	3	3	3	3	3	1	3	3	1	3	1	1	3		2	3
p11f_C17_169-	T	A	510	510	3	3	3	3	3	1	3	1	3	3	3	3	3	3	3	3	1	1	1	3	1	3	3	1	3	3	3	3	3	3	3	1	3	3	1	3	1	1	3		2	3
p11f_C17_169-	A	G	541	541	3	3	3	3	3	1	3	1	3	3	3	3	3	3	3	3	1	1	1	3	1	3	3	1	3	3	3	3	3	3	3	1	3	3	1	3	1	1	3		2	3
p11f_C17_169-	C	T	585	585	3	3	3	3	3	1	3	1	3	3	3	3	3	3	3	3	1	1	1	3	1	3	3	1	3	3	3	3	3	3	3	1	3	3	1	3	1	1	3		2	3
p11f_C17_169-	A	G	592	592	3	3	3	3	3	1	3	1	3	3	3	3	3	3	3	3	1	1	1	3	1	3	3	1	3	3	3	3	3	3	3	1	3	3	1	3	1	1	3		2	3
p11f_C17_169-	C	T	618	618	3	3	3	3	3	1	3	1	3	3	3	3	3	3	3	3	1	1	1	3	1	3	3	1	3	3	3	3	3	3	3	1	3	3	1	3	1	1	3		2	3
p11f_C17_169-	A	G	573	573	1	3	1	1	1	3	1	1	3	3	1	1	1	1	1	1	1	1	1	1	1	1	1	1	3	1	1	3	1		1	1	3	1	1	1	1	1	1		2	3
p11f_C17_169-	A	G	423	423		1	3	3	3	3	3	3	3	3	3	3	3	3	3	3	3	3	3	3	3	3	3	3	1	3	3	3	3		3	3	1	3	3	3	3	3	3		2	3
p11f_C17_169-	CA	TG	434	435		3	3	3	3	3	3	1	3	3	3	3	3	3	3	3	1	1	1	3	1	3	3	1	3	3	3	3	3	3	3	1	3	3	1	3	1		3		2	3
p11f_C18_19-	A	G	501	501	3	3	3	3	3	3	3	1	3	3	3	3	3	3	3	3		3		1	3	3	3	3	3	3	3	3	3	1	3	3	3	3	3	3		3	3	3	2	1
p11f_C18_19-	A	G	612	612	3	3	3	3	3	3	3	1	3	3	3	3	3	3	3	3		3		1	3	3	3	3	3	3	3	3	3	1	3	3	3	3	3	3		3	3	3	2	1
p11f_C18_19-	TTG	TG	435	437	3	3	3	3	3	3	3	3	3	3	3	3	3	3	3	3		3		3	3	3	3	3	3	3	3	3	3	3	3	3	3	3	3	3		3	3	1	2	3
p11f_E20_117-	G	A	501	501	3	3	3	1	3	1	3	3	3	3	3	3	3	3	3	3	2	3	2	3	3	3	3	3	3	3	3	3	3	3	3	3	3	3	3	3	2	2	3		2	1
p11f_F05_261-	C	G	457	457	3	1	1	1	1	3	3	1	3	3	1	1	3	3	3	1	3	3	3	1	3	1	1	3	1	3	1	3	3	3	1	1	1	3	3	1	1	1	3	3	3	3
p11f_F05_261-	T	C	494	494	3	1	1	1	1	3	3	1	3	3	1	1	3	3	3	1	3	3	3	1	3	1	1	3	1	3	1	3	3	3	1	1	1	3	3	1	1	1	3	3	3	3
p11f_F05_261-	G	A	501	501	3	3	3	3	3	3	3	3	3	3	3	3	3	3	3	3		3	3	3	3	3	3	3	3	3	3	3	3	3	3	3	3	3	3	3	3	3	3	3	1	1
p11f_F08_160-	A	G	501	501		1	1	1	1	1	1		3	3		1	1		1	1	1	1	1	1	3	1				1		1	1		1	1		1	3	1	1	1	1	3	3	1
p11f_F08_160-	T	C	511	511		1	1	1	1	1	1		3	3		1	1		1	1	1	1	1	1	3	1				1		1	1		1	1		1	3	1	1	1	1	3	3	1
p11f_F08_160-	C	T	411	411		1	1	1	1	1	1		3	3		1	1		1	1	1	1	1	1	3	1				1		1	1		1	1		1	3	1	1	1	1	3	3	1
p11f_G06_329-	G	A	501	501	3	3	3	3	3	3	3	3	3	3	3	3	3	3	3	3	3	3		3	3	3	3	3	3	3	3	3	3	3	1	3	3	3	3	3	3	1	3		2	1
p11f_G06_329-	GCA	GA	630	632	1	3	1	3	3	3	1	1	3	3	1	3	3	1	1	3	1	1	1	1	1	3	1	1	1	1	3	3	1	1	3	3	1	3	1	1	1	3	1		2	3
p11f_H05_108-	T	C	501	501		3	3	3	3	1	3	3	3	3		3	3	3	3	3	3	3	3	3	3	3	3	3	3	3	3	3	3	3	3	3		3	3	3	3	3	3	3	3	1
p11f_H05_108-	C	T	510	510		3	3	3	3	1	3	3	3	3		3	3	3	3	3	3	3	3	3	3	3	3	3	3	3	3	3	3	3	3	3		3	3	3	3	3	3	3	3	1
p11f_H05_108-	T	C	555	555		1		3	3	1	1		3	3		1	1	3	3	3	1	1	1	1	1	1	1	1	3	1		3	1	1	1	1		3	3	3	3	1		3	3	1
p11f_H07_342-	C	T	501	501	3	3	3	3	3	3	3		3	3		3	3	3		3	3	3	3	3	3	3	3	3	3	3	3	3	3		3	3	3	3	3	3	3	3	3		3	1
p11f_H07_342-	C	T	396	396	3	3	3	3	3	3	3		3	3		3	1	3		3	1	1	3	3	3	3	3	3	3	1		1	3		1	1	3	3	1	1	1	1	3		3	3
p11f_H23_245-	G	A	501	501		3	3	3	3	3		3	3	3	3	3	3	3		3	3	3	3			3		3			3	3		3	3	3	3		3	3	3			1	2	1
p11f_H23_245-	C	T	548	548		3	3	3	3	1		3	3	3	3	3	3	3		3	3	3	3			3		3			3	3		3	3	3	3		3	3	3			3	3	3
p11f_I10_293-	G	C	501	501	3	3	3	1	3	3	3	3	3	3	3	3	1	3	3	1	3	3	3	3	1	3	3	3	3	3	3	3	3	3	3	3	3	3	3	3	3		3	1	1	1
p11f_I10_293-	A	G	526	526	3	3	3	1	3	3	3	3	3	3	3	3	1	3	3	1	3	3	3	3	1	3	3	3	3	3	3	3	3	3	3	3	3	3	3	3	3		3	1	1	1
p11f_I10_293-	T	C	531	531	3	3	3	1	3	3	3	3	3	3	3	3	1	3	3	1	3	3	3	3	1	3	3	3	3	3	3	3	3	3	3	3	3	3	3	3	3		3	1	1	1
p11f_I10_293-	GGTATGC	GC	421	427	3	3	3	1	3	3	3	3	3	3	3	3	1	3	3	1	3	3	3	3	1	3	3	3	3	3	3	3	3	3	3	3	3	3	3	3	3		3	1	1	1
p11f_I10_293-	T	C	518	518	1	1	1	1	1	1	1	1	3	3	3	1	1	1	1	1	1	1	1	1	1	1	1	1	1	1	1	1	1	1	1	1	1	1	1	1	1		1	1	1	1
p11f_I14_77-	C	T	501	501	3	3	3	3	3		3	1	3	3	3	3	3	3	3	3	3	3	3	3	3	3	3	3	3	3	3	3	3	3	1	1	3	3	1	1	1	2	3	2	2	1
p11f_K02_338-	T	G	501	501	3	3	3	3	3		3	3	3		3	3		3	3	3	3	3	3	3	3	3	3	3	3	3	3	3	3	3		3	3	3	1		3		3		2
p11f_K02_338-	CATTA	CA	579	583	3	3	3	3	3	1	3	3	3	3	3	3	3	3	3	3	3	3	3	3	1	3	3	3	3	3	3	3	3	3	3	3	3	3	3	3	3	3	3		3	3
p11f_K15_105-	A	C	501	501	3	3	3	1	3	1	1	3	3	3	3	3	3	3	3	3	3	3	3	3	3	3	3	3	3	3	3	3	3	3	3	3	3	3	3	3	3	3	3	1	2	1
p11f_K15_105-	G	A	584	584	3	3	3	3	1	3	3	3	3	3	3	3	3	3	3	3	3	3	3	3	3	3	3	3	3	3	3	3	3	3	3	3	3	3	3	3	3	3	3	3	3	3
p11f_K18_59-	C	T	501	501	3	3	3	3		1	3	1	3	3	1	1	3	3	3	3	3	3	1	3	3	3	3	1	1	1	3	1	1	3	1	1	1	3	3	1	1	1	1	1	1	1
p11f_K18_59-	C	T	565	565	1	1	1	1		3	1	3	3	3	3	3	1	1	1	1	1	1	3	1	1	1	1	3	3	3	1	3	3	1	3	3	3	1	3	3	3	3	3	3	3	3
p11f_K18_59-	C	T	472	472	1	1	1	1		3	1	3	3	3	3	3	1	1	1	1	1	1	3	1	1	1	1	3	3	3	1	3	3	1	3	3	3	1	3	3	3	3	3	3	3	3
p11f_K18_59-	T	G	438	438	1	1	1	1		3	1	3	3	3	3	3	1	1	1	1	1	1	3	1	1	1	1	3	3	3	1	3	3	1	3	3	3	1	3	3	3	3	3	3	3	3
p11f_K18_59-	C	T	649	649	1	1	1	1		3	1	3	3	3	3	3	3	1	1	1	1	1	3	1	1	1	1	3	3	3	1	3	3	1	3	3	3	1	3	3	3	3	3	3	3	3
p11f_L04_145-	C	T	501	501	3	3	3	1	3	1	3	3	3	3	1	3	3	3	3	1	3	3	3	3	3	1	1	3	1	3	3	3	1	1	3	3	3	1	3	3	3	1	3	1	2	1
p11f_L10_110-	T	C	501	501	3	3	3	3	3	3	3	3	3	3	3	3	3		3	3	3	3	3	3	3	3	3		3	3	3	3	3		3	3		3	3	3	3	3	3	2	2	1
p11f_L10_110-	A	G	528	528	1	1	1	1	1	1	1	1	3	3	1	3	1		1	1	1	1	1	1	1	1	1		1	1	1	1	1		1	1		1	1	1	1	1	1	1	1	1
p11f_L10_110-	TAT	TT	464	466	3	3	3	3	3	3	3	3	3	3	3	3	3		3	3	3	3	3	3	3	3	1		3	3	1	3	3		3	3		3	3	3	3		3	2	3	3
p11f_L17_93-	A	G	501	501	1	1	1	1	1	1	1		3		3	1		1	1	1	3	3	1	1	3	3	3	3	1	1	1	1	3	3	1	1	3	1	1		1	3	1	1	1	1
p11f_M02_429-	G	A	501	501	3	3	3	3		3	3	3		3	3	3	3	3	3	3	3	3			3		3	3	3	3	3	3	3	3	3	3			3	3	3	3			1	1
p11f_M02_429-	A	T	618	618	1	1	1	3		3	3	1	3	3	1	3	3	3	3	3	3	3	1		3		3	3	1	3	1	1	3	1	1	1			3	2	2	2			3	3
p11f_M02_429-	G	C	619	619	1	1	1	1		1	1	1	3	3	1	1	1	1	1	1	1	1	1		1		1	1	1	1	1	1	1	1	1	1			1	1	1	1			3	3
p11f_N07_183-	AG	AGTG	414	415		1	3	1	3	1	1	1	1		1	1	3	3	3			1		1	1	1	1	1	1	1	3	1	1	3	3	3	1	1	3	3	3		3	3	3	3
p11f_N07_183-	A	T	501	501	1	3	1	3	3	1	3	3	3		1	3	3	1	1	3	3	3	3	1	3	3	3	3	3	3	1	3	3	1	3	3	3	3	3	3	3	3	1	1	3	1
p11f_N07_183-	T	G	519	519	3	1	3	1	3	3	3	3	3		3	3	3	3	3	3	3	3	1	3	3	3	3	3	3	1	3	1	3	3	3	3	3	3	3	3	3	3	3	3	2	3
p11f_O02_196-	A	G	501	501	3	3	3	3	3	3	3	3		3		3	3	3	3	3	3	3		3	3	3	3	3	3	3	3	3	3	3	3			3	3	3	3	3	3	3	2	1
p11f_O02_196-	A	T	542	542	3	3	3	3	3	3	3	3		3		3	3	3	3	3	3	3		3	3	3	3	3	3	3	3	3	3	3	3			3	3	3	3	3	3	3	2	1
p11f_O18_158-	A	G	501	501	1	1	1	3		1	1	1	3	3	1	1	1	1	1	3	1	1	1	1	1	1	1	1	1	3	3	1	1	1	1	1	1	1	1	1	1	1	1	2	2	1
p11r_A11_198-	T	C	501	501	1	1	1	1		1	1	1	3		1	1	1	1	1	1		1	1	1	3	1	1	1	1	1	1	1	1	1	1	1	1	1	1	1	1	1	1		2	1
p11r_A11_198-	C	A	485	485	3	3	3	3		3	3	3	3		3	3	3	3	3			3		3	3	3	3	3	3	3	3	3	3	3	3	3	3	3	3	3	3		3		2	3
p11r_A21_53-	A	G	501	501	1	1	1	1	1	1	1	1	3	3	1	1	1	1	1	1		1	1	1	1	1	1	1	1	1	1	1	1	1	1	1	1	1	1	1	1	3	1		2	1
p11r_B08_150-	C	G	501	501	1	1	1	1	1	1	1	1		3	1	1	1	1	1	1	1	1	1	1	3	1	1	1	1	1	1	3	1	1	1	1	1	1	1	1			1	1	1	1
p11r_B08_150-	G	A	569	569	1	3	1	3	3	3	3	3	3	3	3	3	3	1	1	3	1	1	1	1	3	1	1	3	1	1	1	3	3	1	1	1	3	1	1	1			1	2	3	3
p11r_B09_54-	C	A	501	501		3		3	3	3	3		3	3			3		3	3	3	3	3		3	3			3						3	3		3	3	3	3	3			3	1
p11r_B09_54-	T	C	544	544		3		3	3	3	3		3	3			3		3	3	3	3	3		3	3			3						3	3		3	3	3	3	3			3	1
p11r_B09_54-	A	G	546	546		3		3	3	3	3		3	3			3		3	3	3	3	3		3	3			3						3	3		3	3	3	3	3			3	1
p11r_B09_54-	TTA	TA	449	451		3		3	3	3	3		3	3			3		3	3	3	3	3		3	3			3						3	3		3	3	3	3	3			3	1
p11r_B17_210	G	A	501	501	3	3	1	3	3	3	3	3	3	3		1	3	3	3	3	3	3	3	3	3	3	3	3	3	1	3	3	3	3	3	3	3	3	3	3	3	3	3	3	3	1
p11r_C02_412	A	T	501	501			1		1	1	1	3		3			3											1				1			1	1			3	1	1			1		1
p11r_C21_381-	G	A	501	501	1		1	1	1	1	1	1	3	3	1	1	1	1	1	1	1	1	1	1	1	1	1	1	1	1	1	1	1		1	1	1	1	1	1	1	1	1		2	1
p11r_E12_185-	G	A	501	501		3	1	3		3		3	3	3	3	3				3	3	3	3	3	3			3				1	3	3	3	3	3	3	3			3	3	1	1	1
p11r_E12_185-	TG	TGGGTTCAG	555	556		3	1	3		1		3	3	3	1	1				3	3	3	1	3	1	1		1				1	1	1	1	1	1	1	1	2		3	1	1	1	1
p11r_F20_66-	T	G	501	501		3		3	3	3	3	1	3	3	3	3	3	3	3	3	3	3	3	3	3	3		3	3	3	3	3	3		3	3		3	3	3	3	3	3	3	2	2
p11r_F22_35-	A	G	501	501	1	1	1	1	1	1	1		3	3	1	1	1		1	1	1	1	1	1	1	1	1	1		1	1	1			1	1		1	1	1	1	1	1	1	1	1
p11r_F22_35-	T	C	571	571		3	1	1	1	1	1	3	3	3	1	3	3		3	3	1	1	3	3	1	1	1	1		1	1	1	3	1	3	1		3	1	3	3	2	1	2	3	3
p11r_F23_89-	A	G	501	501	3	3	1	3	1	3	1	3	3	3	3	3	3	3	3	3	3	3	1	3	3	3	3	3	3	3	3	1	3	3	3	3	3	3	3	3	3	3	3	1	2	1
p11r_F23_89-	T	C	609	609	1	3	3	1	3	3	1	1	3	3	3	3	1	1	1	1	3	3	3	3	3	3	1	3	1	1	1	3	3	3	3	3	3	3	3	3	3	2	3	3	2	3
p11r_G08_99-	A	G	501	501	1	1	1	1	1	1	1	1	3	3	1	1	1	1	1	1	1	1	1	1	1	1	1	1	1	1	1	1	1	1	3	1	1	1	1	1	1	1	1	1	2	1
p11r_G08_99-	CCG	CG	446	448	3	3	1	3	3	3	3	3	3	3	3	1	3	3	3	3	3	3	3	3	3	3	3	3	3	3	3	3	3	3	3	3	3	3	3	3	3	3	3	3	2	1
p11r_G08_99-	T	A	449	449	3	3	1	3	3	3	3	3	3	3	3	1	3	3	3	3	3	3	3	3	3	3	3	3	3	3	3	3	3	3	3	3	3	3	3	3	3	3	3	1	2	1
p11r_G16_186-	T	G	501	501		1	1	1		1	1	1	3	3			3	3	3	1	3	3		3		1	1	1	1		1	1	1		1	1	3	1	1	1	1		3	2	1	1
p11r_G16_186-	A	T	449	449		1	1	1		1	1	1	3	3			3	3	3	1	3	3		3		1	1	1	1		1	1	1		1	1	3	1	1	1	1		3	2	1	1
p11r_G23_77-	T	C	501	501	3	3	3	3	3	3	3	3	3	3	3	3	3	3	3	3	3	3	3	3	3	3	3	3	3	3	3	3	3	3	3	3		3	3	3	3	3	3	2	3	1
p11r_H04_153-	C	G	501	501	3	3	1	3		3	3	1	3	3	3	3	3	3	3	3	3	3	1	3	3	3	3	1	1	3	3	1	3	1	3	3	3	3	3	1	2	3		1	2	1
p11r_H04_153-	A	G	462	462	3	3	1	3		3	3	1	3	3	3	3	3	3	3	3	3	3	1	3	3	3	3	1	1	3	3	1	3	1	3	3	3	3	3	1	2	3		1	2	1
p11r_H04_153-	C	T	614	614	3	3	3	3		3	3	3	3	3	3	3	3	3	3	3	3	3	3	3	3	3	3	3	3	3	3	3	3	3	3	3	3	3	3	3	3	3	3	3	3	1
p11r_I08_191-	G	A	501	501		3	3	3	3	3	3	3	3	3	3	3	3	3	3	3	3	3	3	3	3	3	3	3	1	3		3	3	3	3	3		3	3	3	3	3	3	3	3	1
p11r_I08_191-	TTACTA	TA	525	530		3	3	3	3	3	3	1	3	3	3	3	3	3	3	3	3	3	3	3	3	3	3	3	3	3		3	3	3	3	3	3	3	3	3	3	3	3	3	3	3
p11r_I08_191-	ATT	AT	552	554		3	3	3	3	3	3	3	3	3	3	1	1	1	1	3	3	3	3	1	1	3	3	3	3	3		1	3	1	1	1		1	1	1	1	1	1	3	3	3
p11r_I08_191-	G	A	609	609		3	3	3	3	3	3	3	3	3	3	3	3	3	3	3	3	3	3	3	3	3	3	3	1	3		3	3	3	3	3		3	3	3	3	3	3	3	3	1
p11r_I08_191-	T	G	613	613		3	3	3	3	3	3	3	3	3	3	3	3	3	3	3	3	3	3	3	3	3	3	1	3	3		3	3	3	3	3		3	3	3	3	3	3	3	2	3
p11r_I08_191-	G	T	429	429		3		3	3	3	3		3	3	3	1	1	1	1	3	3	3		1	1	3	3	3	3	3	3	1	3	1	1	1		1	1	1	1	1		3	3	3
p11r_I17_165-	A	T	501	501	3			1	3	3	3		3	3			3	3	3	1			3	3		3		3			3		3					3		3	3				1
p11r_I17_165-	T	A	554	554	3			1	3	3	3		3	3			3	3	3	1			3	3		3		3			3		3					3		3	3				1
p11r_J16_56-	C	G	501	501	1	1	1	1	1	1	1	1	3	3	1	1	1	1	1	1	1	1	1	1	1	1	1	1	1	1	1	1	1	1	1	1	1	1	1	1	1	1	1	1	1	1
p11r_J16_56-	G	A	460	460	1	1	1	1	1	1	1	1	3	3	1	1	1	1	1	1	1	1	1	1	1	1	1	1	1	1	1	1	1	1	1	1	1	1	1	1	1	1	1	1	1	1
p11r_J16_56-	C	T	662	662	1	1	1	1	1	1	1	1	3	3	1	1	1	1	1	1	1	1	1	1	1	1	1	1	1	1	1	1	1	1	1	1	1	1	1	1	1	1	1	1	1	1
p11r_K05_158-	G	A	501	501	1	3	1	1		1	1	1	3	3	3	1	1	1	1	1	3	3		3	1		3	1	3	1	3	1	1	1	3	3	3	3	1	2	3	3	1		3	1
p11r_K05_158-	AT	AAT	449	450	3	3	3	3		3	3	3	3	3	1	3	3	3	3	3	3	3		3	3		3	3	3	3	1	3	3	3	3	3	3	3	3	3	3	3	3		1	3
p11r_K05_158-	TACA	TA	524	527	3	3	3	3		3	3	3	3	3	1	3	3	3	3	3	3	3		3	3		3	3	3	3	1	3	3	3	3	3	3	3	3	3	3	3	3		1	3
p11r_K05_158-	CGTTGTAT	CGTT	550	557	3	3	3	3		3	3	3	3	3	1	3	3	3	3	3	3	3		3	3		3	3	3	3	1	3	3	3	3	3	3	3	3	3	3	3	3		1	3
p11r_K08_156-	C	T	501	501		3		3		3	3		3	3	3	1	3	3	3	3	3	3		3	3	3	3								3			3	3	3	3				2	1
p11r_K08_156-	GAA	GA	690	692		1	1	3		3	3	3	3	3	1	1	1	3	3			3		1	3	1	3	3		3					3			3	3	3	3				2	1
p11r_K14_208	A	G	501	501	1	1	1	1	3		1	3	3	3	3	1	1	1	1	1	3	3	1	3	3	3	3	1	3	1	1	3	3	1	3	3	3	1	3	3	3			1	1	1
p11r_K14_208	A	G	444	444	1	1	1	1	3		1	3	3	3	3	1	1	1	1	1	3	3	1	3	3	3	3	1	3	1	1	3	3	1	3	3	3	1	3	3	3			1	1	1
p11r_N23_217-	G	A	501	501	2	3	1	3		3	3	3	3	3	3	3	3	3	3	3	3	3	1	3	3	3	3	3		3	3	3	3	3	3	3	3	3	3	3	3	3	3	1	3	1
p11r_N23_57-	C	A	491	491	3	3	3	3		3	3	3	3	3	3	3	3	3	3	3	3	3	3	3	3	3	3	3		3	3	3	3	3	1	1	3	3	3	3	2	3	3	3	1	3
p11r_N24_113-	A	G	501	501		1	1	1	1	1		1		3		1	1			1	1	1	1		1			1			1	1			1	1			1	1	1	2		1	1	1
p12f_A22_132-	T	G	501	501	3	3	3	3	3	3	3	3	3	3	3	3	3	3	3	3	3	3	3	3	3	3	3	3	3	3	3	3	3	1	3	3	3	3	3	3	3	3	3	1	2	2
p12f_B04_168-	C	T	501	501	3	3	3	3		3	3	3		3	3	3	3	3	3	3	3	3	3	3	3	3	3	3	1	3	3	3	3	3	3	3	3	3	3	3	3	3	3	1	1	1
p12f_B04_168-	G	A	613	613	3	3	3	3		3	3	3		3	3	3	3	3	3	3	3	3	3	3	3	3	3	3	1	3	3	3	3	3	3	3	3	3	3	3	3	3	3	1	1	1
p12f_B07_112-	C	T	501	501	3	3	3	3	3	3	3	3	3	3	3	3	3	3	3	3		3		3	3	3	3	3	3	3	3	3	3	3	3	3	3	3	3	3	3		3		2	1
p12f_B07_432-	CCA	CA	578	580	3	3	3	3	3	3	3	3	3	3	3	3	3	3	3	3	3	3	3	3	3	3	3	1	3	3	3	1	3	3	3	3	3	3	3	3	3		3		1	1
p12f_D03_158-	T	A	501	501	3		3	3		3	3		3	3		3	3	3	3		3	3		3				3	3	3			3	3			3	3					3	2	3	1
p12f_E05_281-	C	T	501	501	3	3	1	3		3	3		3	3	3	3	3	3	3	3	3	3	3	3	3	3	3	3	3	3	3	3	3	1	3	3	3	3	3	3	3	3	3	1	1	1
p12f_E05_281-	T	C	551	551	3	3	3	3		3	3		3	3	3	3	3	3	3	3	3	3	3	3	3	3	3	3	3	3	3	3	3	3	3	3	3	3	3	3	3	3	3	3	1	3
p12f_E12_145-	C	T	501	501		3		3	3	3	3		3	3	1	3	3	3	3	3	3	3	3	3	3	3	3			3					3	3		3	3	3	3	3		1	1	1
p12f_E23_129-	G	T	501	501	3	3	3	3		3	3	3	3	3	3	3	3	3	3	3	3	3	3	3	3	3	3	3	3	3	3	3	3	3	3	3	3	3	3	3	3	3	3		1	1
p12f_E23_129-	C	T	402	402	3	3	3	3		3	3	3	3	3	3	3	3	3	3	3	3	3	3	3	3	3	3	3	3	3	3	3	3	3	3	3	3	3	3	3	3	3	3		1	1
p12f_E23_129-	T	C	565	565	1	3	3	1		1	3	1	3	3	3	3	1	1	1	1	3	3	3	3	3	3	3	1	3	1	3	1	3	1	1	1	3	3	3	3	3	3	3		3	3
p12f_F02_361-	C	G	501	501	3	3	1	3	1	1	1	3	3	3	1	3	1	3	3	3	3	3	3	3	3	3	3	3	3	3	3	3	3	1	3	3	3	3	3	3	3	3	1	3	2	1
p12f_F02_361-	G	A	469	469	3	3	3	3	3	3	3	3	3	3	3	3	3	3	3	3	3	3	3	1	3	3	3	3	3	3	3	3	3	3	3	3	3	3	3	3	3	3	3	3	3	3
p12f_F18_58-	C	T	501	501	1	3	1	1	1	1	1	1	3	3	1	1	1	1	1	1	3	3	1	1	1	1	1	1	1	3	1	3	3	3	1	1	1	3	3	1	1	1	3	2	2	1
p12f_F18_58-	T	G	489	489	3	3	3	3	3	3	3	3	3	3	3	3	3	3	3	3	3	3	3	3	3	3	3	3	3	1	3	1	3	1	3	3	3	3	3	3	3	3	1	3	3	3
p12f_F18_58-	G	A	600	600	3	1	3	3	3	3	3	3	3	3	3	3	3	1	1	3	3	3	3	3	3	3	3	3	3	3	3	3	3	3	3	3	3	3	3	3	3	3	3	3	3	3
p12f_G12_142-	A	C	501	501	3	3	3	3	3	3	3		3	3	3	3	3		3		3	3	3	3	3	3	3	3	3	3	3	3	3	3	3	3		3	3	3	3	3	3	3	3	1
p12f_H07_202-	G	A	501	501	1	1	1	1	1	1	1	1	3	3	1	1	1	1	1			1		1	1	1	1	1	1	1	1	1	1	1	1	1	1	1	1	1	1		1	2	1	1
p12f_H07_202-	C	G	428	428	1	1	1		1	1	1		3	3			1	1				1		1		1			1				1		1	1		1	1	1	1			2	1	1
p12f_H14_133-	G	A	501	501	1	1	1	1	1	1		1	3	3	1	1	1	1		1	1	1	1	1	1	1		1	1		1	3	1	1	1	1	1	1	1	1	1	1			1	1
p12f_H14_133-	C	T	443	443	1	1	1	1	1	1		1	3	3	1	1	1	1	1	1	1	1	1	1	3	1	1	1	1		1	3	1	1	1	1	1	1	3	1	1	1			3	3
p12f_H15_178-	T	C	501	501	1	1	1	1	3	1	1	1	3	3	1	1	1	1	1	1	1	1	1	1	1	1	1	1	1	1	1	1	3	1	1	1	3	1	1	1	1	1	1	2	3	1
p12f_H15_178-	TGGAAACG	TG	501	508	3	1	3	3	3	1	1	3	3	3	1	3	3	3	3	3	1	1	1	1	1	1	1	1	1	1	3	3	3	3	3	1	3	1	1	1	1	3	1	3	3	3
p12f_H15_178-	G	T	508	508	3	1	3	3	3	1	1	3	3	3	1	3	3	3	3	3	1	1	1	1	1	1	1	1	1	1	3	3	3	3	3	1	3	1	1	1	1	3	1	3	3	3
p12f_H15_178-	CT	CTT	592	593	1	1	3	3	3	1	3	3	3	3	3	3	3	3	3	3	1	1	1	1	1	1	1	1	1	1	3	3	3	3	3	1	3	1	1	1	1	3	1	3	3	3
p12f_H15_178-	CTT	CT	592	594	3	3	1	1	3	3	3	3	3	3	3	3	1	1	1	1	3	3	3	3	3	3	3	3	3	3	1	1	3	1	1	3	1	3	3	3	3	1	3	2	3	1
p12f_H17_272-	T	A	501	501	3	3	3	3	3	3	3	3	3	3	3	3	3	3	3	3	3	3	3	3	3	3	3	3	3	3	3	3	3	3	3	3	3	3	3			3	3		3	2
p12f_H17_272-	TGTA	TA	426	429	1	1	1	1	1	1	1	3	1		1	1	1	1	1	1	1	1	1	1	1	1	1	1	1	1	1	1	1	1	1	1	1	1	1		3	1	1		1	3
p12f_I08_240-	G	C	501	501		3	3	3	3	3	3	3	3	3	3	3	3		3	3	2	3	3			3	3	3			3	3		1	3	3	3	3	3	3	3		3	3		1
p12f_I08_240-	T	G	647	647		3	3	3	3	3	3	3	3	3	3	3	3		3	3	2	3	3			3	3	3			3	3		1	3	3	3	3	3	3	3		3	3		1
p12f_I08_240-	T	A	598	598		3	3	3	3	3	3	3	3	3	3	3	3		3	3	3	3	3			3	3	3			3	3		1	3	3	3		3		3	3	3	3		1
p12f_I16_255-	A	G	501	501	3	3	3	3			3	3			3	3		3	3	3	3		3			3	3	3	3	3	3	3	3	3		3	3		3	3	3	3	3		3
p12f_M24_273-	T	C	501	501		1	1	1	1	1	1	1	3	3	1	1	1	1	1	1	1	1	1	1	1	1	3	3	1	3	1	3	1		3	3	1	3	1	1	1	1	1	3	3	1
p12f_N04_75-	A	G	501	501	1	3	3	3	3	1	3	1	3	3	3	1		1	1	3	1	1	2	3	1	3	3	3	3	1	3	1	3	1	3	3	3	3	1		1	3	3	1	2	1
p12f_O06_352-	G	A	501	501	3	3	3	3	3	3	3	3	3	3	3	3	3	3	3	3	3	3	1	3	1	3	3	3	3	1	3	3	3	3	3	3	3	3	1	3	3	2	3	3	3	1
p12f_O11_143-	C	T	501	501	1	3	1	1	3	1	3	1	3	3	1	3	1	1	1	3	3	3	3	1	1	1	1	3	1	1	1	1	3	1	1	1	1	1	1	1	1	1	3		1	1
p12f_P04_155-	C	A	501	501	3	3	3	3	3	1	3	1	3	3	3	3	3	3	3	3	3	3	3	3	3	3	3	3	3	3	3	3	3	3	3	3	3	3	3	3	3	3	3		1	1
p12f_P04_155-	T	C	409	409	1	1	3	1	1	3	1	3	3	3	1	1	1	1	1	1		1		1	1	1	1	1	1	1	1	1	1	1	1	1	1	1	1	1	1		1		3	3
p12f_P04_155-	T	A	579	579	3	3	3	3	3		3	3	3		3	3		3	3	3	2	3	3	3	3	3	3	3	3	3	3	3	3	3			3	3			2	2	3		3
p12r_B13_207-	T	C	501	501	3	3	3	3	3	3		3	3	3		3				3	3	3	1	3	3	3	3	3			3	3	3	3			3		3	1	3		3	1	1	1
p12r_B13_207-	TC	TCCC	624	625		1	1	1	1	1	1	1	3	3	1	1		1	1	1	1	1	1	1	1	1	1	1	1	1	1	1	1	1			1	1	1	1	1		1	3	3	1
p12r_B13_207-	C	T	625	625		3	3	3	3	3	3	3	3	3	3	3		3	3	3	3	3	1	3	3	3	3	3	3	3	3	3	3	3			3	3	3	1	3		3	3	3	1
p12r_B15_313-	T	C	501	501	3	3	3	3	3	3	3	3	3	3	3	3	3	3	3	3		3	3	3	3	3	3	3	3	3	3	3	3	3	3	3	3	3	3	3	3	3	3		3	1
p12r_B15_313-	TTC	TC	515	517	3	3	3	3	3	3	3	3	3	3	3	3	3	3	3	3		3	3	3	3	3	3	1	1	3	3	1	3	3	3	3	3	3	3	3	3	3	3		2	1
p12r_B15_313-	T	A	577	577	3	3	3	3	3	3	3	3	3	3	3	3	1	3	3	3		3	3	3	3	3	3	3	3	3	3	3	3	1	3	3	3	3	3	3	3		1		3	3
p12r_C24_41	C	T	501	501	3	1	1	3	3	3	3		3	3	3	3	3	3	3	3	3	3	3	3	3	1	1	3	3	3	3	3	3	1	3	3	3	3	3	3	3		1	1	1	1
p12r_C24_41	A	G	426	426	3	1	1	3	3	3	3		3	3	3	3	3	3	3	3	3	3	3	3	3	1	1	3	3	3	3	3	3	1	3	3	3	3	3	3	3		1	1	1	1
p12r_D02_211-	C	T	501	501	3	3	3	3	3	3	3	3	3	3	3	3	3	3	3	3	3	3	3	3	3	3	3	3	3	3	3	3	3	3	3		3	3	3	3	3		3	3	2	1
p12r_D02_211-	T	C	664	664	3	3	3	3	3	3	3	3	3	3	3	3	3	3	3	3	3	3	3	3	3	3	3	3	3	3	3	3	3	3	3		3	3	3	3	3		3	3	2	3
p12r_D09_260-	A	G	501	501	1	1	3	3	3	3	1	1	3	3	1	3	1	1	1	1	1	1	3	3	3	1	1	3	1	1	3	3	1	3	3	3	3	3	3	3	3	3	3	2	3	1
p12r_D09_260-	T	G	445	445	3	3	3	3	3	3	3	3	3	3	1	3	3	3	3			3	3	3	3	3	3	3	3	3	3	3	3	3	3	3	3	3	3	3	3	3	3	3	3	3
p12r_D09_260-	A	G	447	447	3	1	3	3	1	3	1	1	3	3	3	3	3	3	3	3	1	1	3	3	3	1	1	3	1	3	3	3	1	3	3	3	3	3	3	3	3	3	3	2	3	1
p12r_D09_260-	C	A	459	459	3	3	3	3	3	3	3	3	3	3	3	3	3	3	3	3	3	3	3	3	3	3	3	1	3	3	1	3	3	3	3	3	3	3	3	3	3	3	3	3	3	3
p12r_E10_81-	G	A	501	501	3	3	3	3	3	3	3	3	3	3	3	3	3	3	3	3	3	3	3	3	3	3	3	3	3	3	3	3	3	3	3	3	3	3	3	3	3	3	3	3	2	1
p12r_E10_81-	G	A	599	599	3	3	3	3	3	3	3	3	3	3	3	3	3	3	3	3	3	3	3	3	3	3	3	3	3	3	3	3	3	3	3	3	3	3	3			3	3
p12r_E11_78-	C	T	501	501	3	3	1		1	1	1	1	3	3	1	1	3		3	1	3	3	1			1		1			1	1		1	1	1	1		3	1	1	1		1	1	1
p12r_E11_78-	T	C	415	415	3	3	1		1	1	1	1	3	3	1	1	3		3	1	3	3	1			1		1			1	1		1	1	1	1		3	1	1	1		1	1	1
p12r_F21_113-	T	G	516	516	1	1	1	1	1	1	1	1	3	3	1	1	1	1	1	1	1	1	1	1	1	1	1	1	1	1	1	1	1	1	1	1		1	1	1	1	1	1	3	2	2
p12r_F21_113-	A	G	524	524	1	1	1	1	1	1	1	1	3	3	1	1	1	1	1	1	1	1	1	1	1	1	1	1	1	1	1	1	1	1	1	1		1	1	1	1	1	1	3	2	2
p12r_F21_113-	T	A	553	553	1	1	1	1	1	1	1	1	3	3	1	1	1	1	1	1	1	1	1	1	1	1	1	1	1	1	1	1	1	1	1	1		1	1	1	1	1	1	3	2	2
p12r_F21_113-	G	A	576	576	1	1	1	1	1	1	1	1	3	3	1	1	1	1	1	1	1	1	1	1	1	1	1	1	1	1	1	1	1	1	1	1		1	1	1	1	1	1	3	2	2
p12r_F21_113-	A	T	610	610	1	1	1	1	1	1	1	1	3	3	1	1	1	1	1	1	1	1	1	1	1	1	1	1	1	1	1	1	1	1	1	1		1	1	1	1	1	1	3	2	2
p12r_F21_113-	A	G	473	473	1	1	1	1	1	1	1	1	3	3	1	1	1	1	1	1	1	1	1	1	1	1	1	1	1	1	1	1	1	1	1	1		1	1	1	1	1	1	3	2	2
p12r_G07_29	G	A	501	501	1	1		1		1	1	1	3	3	1	1	1			1		1		1	1	1	1	1	1	1	1	3	1	1		1	1	1	1		1	1	1		2	1
p12r_G07_29	T	C	480	480	3	3		3		3	3	3	3	3	3	3	3			3		3		3	3	3	3	1	3	3	3	3	3	3		3	3	3	3		3	2	1		2	1
p12r_G07_29	T	C	422	422	1	1		1		1	1	1	3	3	1	1	1			1		1		1	1	1	1	3	1	1	1	3	1	1		1	1	1	1		1	2	3		3	3
p12r_G16_228-	A	G	501	501		3		1	3	3	3		3	3	1	1	3	3	3	1	3	3	3	3	3	3	3	3		3		3			3	3		3	3	3	3	3		3	3	1
p12r_H02_61-	T	A	501	501		1	3	3	3	3	3		3	3		1	1		1	3	3	3	3	3	3	3	3	3	3	1	1	3	3	3	1	3		3	3	2	2	2	3	1	1	1
p12r_H02_61-	C	T	561	561		1	3	3	3	3	3		3	3		1	1		1	3	3	3	3	3	3	3	3	3	3	1	1	3	3	3	1	3		3	3	2	2	2	3	1	1	1
p12r_H02_61-	C	T	602	602	1	1	3	3	3	3	3		3	3	3	1	1		1	3	3	3	3	3	3	3	3	3	3	1	1	3	3	3	1	3	3	3	3	2	2	3	3	3	3	3
p12r_H04_75-	C	T	501	501	3	3	3	3		1	1	3	3	3	3	3	1	1	1	3	3	3	3	3	3	3	3	3		3	3	3		1	3	3	3	3	3	2	2	3	1	1	1	1
p12r_I13_90-	T	C	501	501	3	3	3	3	3	3	3	3	3	3	3	3		3	3	3	3	3	3	3	3	3	1	3	3	3	3	3	3	3	3		3	3	1	3	3	3	3	1	1	1
p12r_I13_90-	T	C	598	598	3	3	3	3	3	3	3	3	3	3	3	3		3	3	3	3	3	3	3	3	3	1	3	3	3	3	3	3	3	3		3	3	3	3	3	3	3	1	1	1
p12r_I13_90-	C	T	602	602	3	3	3	3	3	3	3	3	3	3	1	3		3	3	3	3	3	3	1	3	3	3	3	3	3	3	3	3	3	3		1	3	3	3	3	3	3	3	3	3
p12r_I18_154-	C	A	501	501	1	1	1	1	1	1	1	1	3	3	1	1		1	1	2	1	1	2	1	1	1	1	1	1	1		1	1	1	1	1	1	1		1	1	3	1		1	1
p12r_I18_154-	A	C	399	399	1	1	1	1	1	1	1	1	3	3	1	1		1	1	2	1	1	2	1	1	1	1	1	1	1		1	1	1	1	1	1	1		1	1	3	1		1	1
p12r_L13_77-	C	T	501	501	3	3	3	3	3	3	3	3	3	3	3	3	3	3	3	3		3		3		3	3	3	3	3	3	3	3	3	3	3	3	3	3	3	3	3	3		3	1
p12r_L13_77-	G	A	625	625	3	3	3	3	3	3	3	3	3	3	3	3	3	3	3	3		3		3		3	3	3	3	3	3	3	3	3	3	3	3	3	3	3	3	3	3		3	1
p12r_L17_357-	T	G	501	501	3	3	3	3	3	1	3	1	3	3	3	3		3	3	3	3	3	3	3	3	3	3	3	3	3	3	3	3	3		3	3	3	3	3	3		3	3	3	1
p12r_M05_157-	C	A	501	501	3	3	3	3	3	3	3	3	3	3	3	3	3	3	3	3	3	3	3	3	3	3	3	3	3	3	3	3	3	3	1	3	3	3	3	3	3		1	3	2	1
p12r_M05_157-	C	A	451	451	1	3	1	3	3	3	3	3	3	3	1	1	3	1	1	3	1	1	1	1	1	1	1	1	1	1	1	3	1	1	3	1	1	1	1	1	1		3	3	2	3
p12r_M05_157-	G	A	565	565	3	3	3	3	3	3	3	3	3	3	3	3	3	3	3	3	3	3	3	3	3	3	3	3	3	3	3	3	3	3	3	3	3	1	3	3	3		3	3	3	3
p12r_M05_157-	C	T	612	612	3	3	3	3	3	3	3	1	3	3	3	3	3	3	3	3	3	3	3	3	3	3	3	3	3	3	3	3	3	3	3	3	3	3	3	3	3		3	3	3	3
p12r_M05_157-	T	A	631	631	3	3	3	3	3	3	3	1	3	3	3	3	3	3	3	3	3	3	3	3	3	3	3	3	3	3	3	3	3	3	3	3	3	3	3	3	3		3	3	3	3
p12r_M05_157-	A	G	614	614	1	1	1	1	1	1	1	1	3	3	1	1	1	1	1	1	2	1	1	1	1	1	1	1	1	1	1	3	1	1	1	1	1	1	1	1	1		1	3	1	1
p12r_M12_172-	A	G	501	501	3	3	3	3	3	3	3	3	3	3	3	3	1	3	3	3	3	3	3	3	1	3	3	3		3	3	3	3	3	3	3	3	3	3	3	3	3	3	2	3	1
p12r_M12_172-	T	C	463	463	3	1	3	3	3	3	3	1	3	3	1	3	3	3	3	3	3	3	1	1	3	1	3	3		3	1	1	1	1	3	1	3	1	3	1	1	2	3	2	1	3
p12r_M12_172-	A	G	472	472	3	1	3	3	3	3	3	1	3	3	1	3	3	3	3	3	3	3	1	1	3	1	3	3		3	1	1	1	1	3	1	3	1	3	1	1		3	3	3	3
p12r_M22_53-	T	C	501	501	1	1	1	1	3	1	1	1	3	3	3	1	1	1	1	1	1	1	1	1	1	1	1	1	1	1	1	1	1	1	1	1	1	1	1	1	1	1	1	2	2	1
p12r_N02_45-	A	T	501	501		3		3	3	3	3	3	3	3		3	3		3	3	3	3	3	3	3	3	3			3	3	1	3	3	3	3		3	3	3		3	1	1	2	1
p12r_N02_45-	C	T	561	561	2	3		3	3	3	3	1	3	3		1	3	3	3	3	3	3	1	1	3	3	3	3	3	1	1	3	1	3	3	3		3	3	3		2	3	3	3	3
p12r_N06_32-	G	A	501	501	3	3	3	3	3	3	3		3	3		3	3		3	3	3	3	3	3	3	3	3	3		3	3	3	3	3	3	3		3	3	3	3	3	3	3	2	1
p12r_N06_32-	G	A	611	611	3	3	3	3	3	3	3		3	3		3	3		3	3	3	3	3	3	3	3	3	3		3	3	3	3	3	3	3		3	3	3	3	3	3	3	2	3
p12r_N15_207-	G	T	501	501	3	3	3	1			3	3	3	3	3	3	3		3	3	3	3	3	3	3	3	3	3	3	3	3	3	3	3	3	3	3	3	3		3		3		3	1
p12r_N15_207-	A	G	457	457	3	3	3	3			3	3	3	3	1	3	3		3	3	3	3	3	3	3	3	3	3	3	3	3	3	3	1	3	3	3	3	3		3	3	1		3	3
p12r_N16_61-	G	A	501	501	3	3	3	3	3	3	3	3	3	3	3	3	3	3	3	3	3	3	3	3	3	3	3	3	3	3	3	3	3	3	3	3	3	3	3	3	3	3	3		3	1
p12r_P11_57-	G	A	501	501		3		1	1	1	1	1	3	3		3	1		3	1	3	3	3	3	1	3	1			3	3	1			3	1		1	1	3	3	2		1	1	1
p12r_P11_57-	T	C	599	599		3		1	1	1	1	1	3	3		3	1		3	1	3	3	3	3	1	3	1			3	3	1			3	1		1	1	3	3	2		1	1	1
p12r_P11_57-	G	T	429	429		3		1	1	1	1	1	3	3		3	1		3	1	3	3	3	3	1	3	1			3	3	1			3	1		1	1	3	3	2		1	1	1
p12r_P11_57-	C	G	531	531		3		3	3	3	3	3	3	3		3	3		3	3	3	3	3	3	3	3	3			3	3	3			3	3		3	3	3	3	3		3	2	3
p13f_B03_47-	A	G	501	501	1	3	3	1	1	1	1	1	3	3	3	1	1	1	1	3	3	3	1	3	3	1	1	1	1	3	1	1	3	1	1	1	3		3	1	1	1	1	1	1	1
p13f_B16_12-	G	T	501	501	3	3	3	1	3	3	3	3	3	3	3	3	3	3	3	1	3	3	3	3	3	3	3	3	3	3	3	1	1	1	3	3	3	3	3	3	3		3	1	1	1
p13f_B16_12-	CT	CTT	596	597	3	3	3	1	3	3	3	3	3	3	3	3	3	3	3	1	3	3	3	3	3	3	3	3	3	3	3	1	1	1	3	3	3	3	3	3	3		3	1	1	1
p13f_C08_61-	C	T	501	501		3	3	3	3	3	3	3		3	3	3	3	3	3	3	3	3	3	3	3	3	3	3		3	3	3	3	3	3	3	3	3	3	3	3	3	3	3	3	1
p13f_C08_61-	C	T	515	515		3	3	3		3	3	3		3	3	3	3	1	1	3	3	3	3	3	3	3	3	3		3	3	3	3	3	3	3	3	3	3	3	3	3	3		1	3
p13f_D01_97-	C	T	501	501		1		1	1	1	1		3	3	1	1	1		1			1		1	1	1	1	1		1	1					1		1	1		1				2	1
p13f_D09_59-	C	T	501	501	3	1	3	3	3	3	3	3	3	3	3	3	3	3	3	3	3	3	3	3	3	3	3	3	3	3	3	3	3	3	3	3	3	3	3	3	3	3	3		2	1
p13f_D09_59-	G	A	466	466	3	1	3	3	3	3	3	3	3	3	3	3	3	3	3	3	3	3	3	3	3	3	3	3	3	3	3	3	3	3	3	3	3	3	3	3	3	3	3		2	1
p13f_E01_316	A	G	501	501	3	3	1	1	3	1	3	3	3	3	1	3	3	3	3	1	1	1		3	3	3	3	3				1	1	1	3	3	3	1	3	3	3		1		2	1
p13f_E01_316	A	G	378	378	3	3	1	1	3	1	3	3	3	3	1	3	3	3	3	1	1	1		3	3	3	3	3				1	1	1	3	3	3	1	3	3	3		1		2	1
p13f_E01_316	AGA	AA	369	371	3	3	1	1	3	1	3	3	3	3	1	3	3	3	3	1	1	1		3	3	3	3	3				1	1	3	3	3	3	1	3	3	3		1		3	3
p13f_E04_16-	A	C	501	501	3	3	3	1	3	3	3	1	3	3	3	3	3	3	3	1	3	3	3	3	3	3	3		3	3	3	1	3	3		3	3	3	3	3	3	3	3	1	1	1
p13f_E04_16-	G	A	397	397	3	3	3	1	3	3	3	3	3	3	3	3	3	3	3	1	3	3	3	3	3	3	3		3	3	3	3	3	3		3	3	3	3	3	3	3	3	3	3	3
p13f_E05_120-	G	A	501	501		3	3	3	3	3	3	3	3	3	3	3	3		3	3	3	3	3	3	3	3	3			3	3	3			3	3		3	3	3	3	3	3	1	3	1
p13f_E05_120-	C	T	500	500		1	1	1	1	3	1		3	3	1	1	3		3	1	1	1	1	3	1	1	1			1	1	3			1	1		1	1	1	1	1	1	3	3	3
p13f_E14_270-	T	C	501	501		1		1		1	1	1	3	3	1	1	1	1	1	1		1		1	1	1	1		1	1			1			1	1	1	1	1			1		1	1
p13f_F08_36-	T	C	501	501		3	3	1	1	3	1	3	3	3	3	3	3	3	3	1	3	3	3	3	3	3	3	3	3	3	3	3	3	3		3	3	3	3	3	3	3	3	3	2	1
p13f_F08_36-	T	C	606	606		3	1	1	1	3	1	3	3	3	3	1	3	3	3	1	3		1	3	3	3	1	1	1	3	1	3	3	3		1	3	3	3	1	1		1	3	2	1
p13f_F08_36-	T	C	460	460		3	1	1	1	3	1		3	3		1	3	3	3	1	3		1	3	3	3	1	3	1	3	3	3	3	3		1	3	3	3	1	1	3	1	3	2	1
p13f_I02_162-	A	G	501	501	1	1	1	1	1	1	1	1	3	3	1	1	1	1	1	1	3	3	1	1	1	1	3	3	1	1	1	1	1	3	1	1	1	1	1	1	1	1	3	1	1	1
p13f_I03_37-	C	T	501	501	3	3	3	3	3	3	3	3	3	3	3	3	3	3	3	3	3	3	3	3	3	3	3	3	3	3	3	3	3	3	3	3	3	3	3				3		3	1
p13f_I03_37-	A	G	467	467	1	1	3	1	1	1	1	1	3	3	1	3	1	1	1	1	3	3	3	1	1	1		3	3	3	1	1	1	2	1	1	1	1	1		1	3	1		3	3
p13f_J03_41-	A	G	501	501	1	1	1	1	3	3	3	1	3	3	1	1	1	1	1	1	1	1		1	1	1	3	1	1	1	1	1	1	1	1	1	1	1	1	1	1	2	1	1	2	1
p13f_J10_200-	G	A	501	501	3	3	3	3	3	3	3	3	3	3	3	3	3	3	3	3	3			3	3	3	1	3	3	3	3		3	3	3	3	3	3	3	3	3		3		2	1
p13f_J10_200-	G	A	546	546	3	3	3	3	3	3	3	3	3	3	3	3	3	3	3	3	3			3	3	3	1	3	3	3	3		3	3	3	3	3	3	3	3	3		3		2	1
p13f_J10_200-	C	T	486	486	3	3	3	3	3	3	3	3	3	3	3	3	3	3	3	1	3			3	3	3	1	3	3	3	3	3	3	3	3	3	3	3	3	3	3	3	3		1	1
p13f_J10_200-	G	T	632	632	3	3	3	3	3	3	3	3	3	3	3	3	3	3	3	1	3			3	3	3	1	3	3	3	3	3	3	3	3	3	3	3	3	3	3	3	3		1	1
p13f_J10_200-	G	T	634	634	3	3	3	3	3	3	3	3	3	3	3	3	3	3	3	1	3			3	3	3	1	3	3	3	3	3	3	3	3	3	3	3	3	3	3	3	3		1	1
p13f_K19_91-	T	C	501	501	1	1	3	1		1	1	1	3	3	1	1	1	3	3	1	1	1	1	1	1	1	1	1	1	1	1	1	1	1	1	1	1	1	1	1	1		1		1	1
p13f_L16_243-	C	T	501	501	3	1	1	3	3	3	3	1		3		1	3	3	3	3		1		3	1	1	1	1	1	1	3	3	3		1	1	1	1	1	1	1		1		2	1
p13f_L19_18-	A	T	501	501	3	3	3	3		3	3		3	3	3	3	3	3	3	3	3	3		3	3	3	3	3	3	3		3		3	3	3	2	3	3	3	3	3	3		1	1
p13f_L19_18-	TAAC	TC	558	561	3	3	3	3		3	3		3	3	3	3	3	3	3	3	3	3		3	3	3	3	3	3	3		3		3	3	3	2	3	3	3	3	3	3		1	1
p13f_L19_18-	TTC	TC	549	551	3	3	3	1		3	3		3	3	3	3	1	3	3	1	3	3	3	3	3	3	3	1	3	3		3		3	1	1		3	3	3	3	1	3		3	3
p13f_N01_168-	G	A	501	501	3		3	3		3	3	3	3	3	3	3	3	3	3	3	3	3	3	3	3	3	3	3	3	3	3	3	3	3	3	3	3	3	3	3	3	3	3		3	2
p13f_N06_211-	G	A	501	501		3	3	3	3	3	3	3	3	3	3	3	3	3	3	3	3	3	3	3	3	3	3	3	3	3	3	3	3	3	3	3	3	3	3	3	3	3	3	2	1	1
p13f_N19_12-	T	C	501	501		1	3				1	3	3	3	3	3	1		1	1	3			1	1	3	1			1	1	1		3				3	1	1		3	3		3	1
p13f_N19_12-	T	C	557	557		1	3				1	3	3	3	3	3	1		1	1	3			1	1	3	1			1	1	1		3				3	1	1		3	3		3	1
p13f_N19_12-	A	G	433	433		1	3				1	3	3	3	3	3	1		1	1	3			1	1	3	1			1	1	1		3				3	1	1		3	3		3	1
p13f_O20_153-	A	G	501	501		3	1	3	1	1	1	1	3	3	1	3	1	3	3	3	1	1	1	1	3	3	1	1	1	1	3	1	3		1	1	3	3	1	1	1	1	3	1	1	1
p13f_P05_126-	A	C	501	501	1	1	1	1	1	1	1	1	3	3	1	1	1	1	1	1	1	1	1	1	1	1		1	1	1	1	1	1	1	1	1	1	1	1	1		1		1	1	1
p13f_P05_126-	T	G	558	558	1	1	1	1	1	1	1	1	3	3	1	1	1	1	1	1	1	1	1	1	1	1		1	1	1	1	1	1	1	1	1	1	1	1	1		1		1	1	1
p13f_P05_126-	T	C	576	576	1	1	1	1	1	1	1	1	3	3	1	1	1	1	1	1	1	1	1	1	1	1		1	1	1	1	1	1	1	1	1	1	1	1	1		1		1	1	1
p13f_P05_126-	A	C	548	548	1	1	1	1	3	1	3	1	3	3	3	1	1	3	3	3	3	3	1	3	1	3	3	1	1	1	1	3	3	3	1	1	3	3	1	1			3	3	3	3
p13f_P05_126-	CAG	TCA	423	425	1	1	1	1	3	1	3	1	3	3	3	1	1	3	3	3	3	3	1	3	1	3	3	1	1	1	1	3	3	3	1	1	3	3	1	1			3	3	3	3
p13r_B06_153-	C	T	501	501	3	3	3	3	3	3	3	3	3	3	3	3	3	3	3	3	3	3	3	3	3	3	3	3	3	1	3	3	3	3	3	3	3	3	3		3	3	3		1	1
p13r_B06_153-	G	A	474	474	3	3	3	3	3	3	3	3	3	3	3	3	3	3	3	3	3	3	3	3	3	3	3	3	3	1	3	3	3	3	3	3	3	3	3		3	3	3		1	1
p13r_B06_153-	T	G	471	471	3	3	3	3	3	3	3	3	3	3	3	3	3	3	3	3	3	3	3	3	3	3	3	3	3	1	3	3	3	3	3	3	3	3	3		3	3	3		1	1
p13r_D19_222-	A	G	501	501	1	3	1	3	1	1	1	1	3	3	3	3	1	1	1	3	3	3		3	3	3	3	3	3	1	3	3	3	1	1	3	3	3	3	3	3	2	1	1	1	1
p13r_D19_222-	A	G	591	591	1	3	1	3	1	1	1	1	3	3	3	3	1	1	1	3	3	3		3	3	3	3	3	3	1	3	3	3	1	1	3	3	3	3	3	3	2	1	1	1	1
p13r_E02_130-	C	T	501	501	3	3	3	3	3	3	3	3	3	3	3	3	3	3	3	3	3	3	3	3	3	3	3	3	3	3	3	3	3	3	3	3	3	3	3	3	3	3	3		1	1
p13r_F13_12-	A	G	501	501	3	3	3	3		3	3	3		3	3	3	3	1	1	3	3	3	3	3	3	3	3	3		3	3		3	1	3	3	3	3	3	3	3		1		3	1
p13r_F13_12-	G	A	441	441	3	3	3	3		3	3	3		3	3	3	3	1	1	3	3	3	3	3	3	3	3	3		3	3		3	1	3	3	3	3	3	3	3		1		3	1
p13r_F13_12-	TGT	TT	545	547	3	3	3	3		3	3	3		3	3	3	3	1	1	3	3	3	3	3	3	3	3	3		3	3		3	1	3	3	3	3	3	3	3		1		3	1
p13r_F13_12-	T	G	425	425	3	3	3	3		1	3	3		3	3	3	3	1	1	3	2	3	2	3	3	3	3	3		3	3		3	1	3	3	3	3	3	1	1		1		3	1
p13r_F13_12-	T	C	518	518	3	3	3	3		3	3	3			3	3	3	3	3	3	3	3	3	3	3	3	3	3		3	3		3		3	3	3	3	3	1	1		3		1	3
p13r_J06_20-	C	A	501	501	3	1	1	1	3	3	3	1	3	3	1	1	1	1	1	1	1	1	1	1	1	3	3	3	3	3	3	1	1	3	1	1	1	3	1	1		1	3	1	3	1
p13r_J06_20-	G	A	587	587	3	3	3	3	3	3	3	3	3	3	3	3	3	3	3	3	3	3	3	3	3	3	3	3	3	3	3	3	3	3	3	3	3	3	3	3		3	3	3	1	3
p13r_J11_51-	G	A	501	501	1	1	3	1	3	3	3	3	3	3	3	3	1	1	1	1	3	3	2	3	3	3	3	3	3	3	3	1	3	3	1	1	3	3	3	1	1	3	3	1	1	1
p13r_J22_35	A	G	501	501	3	3	3	3		3	3	3	3		3	3	3	3	3	3	3	3	3	3	3	3	3	3	3	3	3	3		3			3	3	3	3	3	3	3		2	1
p13r_J22_35	A	T	424	424	1	1	1	1		1	1	1			1	1		1		1	1	1	1	1	1	1	1	1	1	1	1	3	1	1			1	1	1	1	1	1	1		2	1
p13r_J22_35	C	T	488	488	3	3	3	3		3	3	1	3		3	3		3	3	3	3	3	1	3	3	3	3	3	3	3	3	3	3	3			3	3	3	3	3	3	3			3
p13r_J22_35	CT	CTATAATCAATGT	578	579	1	1	1	1		1	1	1	3		1	1	1	1	1			1		1	1	1	1	1	1	1	1	3	1	1			1	1	1	1	1		1			1
p13r_K04_312-	G	T	501	501		3	3	3	1	1	1			3		1			1		3		3	1	3	1		3		1	1	1		1	1				3	1	2	3		3	3	1
p13r_M01_285-	A	G	501	501	3	3	3	3	3	3	3	3	3	3	3	3	3	3	3	3	3	3	3	3	3	1	1		3	3		3	1	3	3	3	3	3	3	3	3	2	3	3	2	1
p13r_M01_285-	CAA	CA	632	634	3	3	3	3	3	3	3	3	3	3	3	3	3	3	3	3	3	3	3	3	3	1	1		3	3		3	1	3	3	3	3	3	3	3	3	2	3	3	2	1
p13r_M01_285-	A	C	567	567	3	3	3	3	3	3	3	3	3	3	3	3	3	3	3	3	3	3	3	3	3	1	1		3	3		3	1	3	3	3	3	3	3	3	3	3	3	3	3	3
p13r_N06_134-	A	T	501	501	3	3	3	3	3	3	3	3	3	3	3	3		3	3	3	3	3	3	3	3	3	3	3	3	3	3	3	3	3	3	3	3	3	3	3	3	3	3	3	3	1
p13r_N11_112-	C	T	501	501		3	3	3		3	3	3		3		3	3	3	3	3	3	3	3	3	3		3		3			3			3	3			3	3	3	3		3	2	1
p13r_N11_112-	T	C	574	574		3	3	3		3	3	3		3		3	3	3	3	3	3	3	3	3	3		3		3			3			3	3			3	3	3	3		3	2	1
p13r_N11_112-	C	T	425	425		3	3	3		3	3	3		3		3	3	3	3	3	3	3	3	3	3		3		3			3			3	3			3	3	3	3		3	2	1
p13r_N11_112-	T	G	536	536			3	3		3	3	3		3		3	3	3	3	3	3	3	3	3	3		3		3			3			3	3			3	3	3	3		3	2	3
p13r_N11_112-	C	T	532	532			3	3		3	3	3		3		3	3	3	3	3	3	3	3	3	3		3		3			3			3	3			3	3	3	3		3	3	1
p13r_N14_309-	A	T	501	501	3	3	3	3		3	3	3	3	3	3	3	3	3	3	3	3	3	3	3	3	3	3	3	3	3	3	3	3	3	3	3	3	3	3	3	3	3	3	3	2	1
p13r_N14_309-	C	T	528	528	3	1	1	1		3	1	3	3	3	1	3	3	3	3	3	3	3	2	1	3	1	3	3	3	1	3	1	1	2	3	2	1	1	3	2	1	2	1	3	3	3
p13r_N14_309-	T	C	410	410	3	1	1	1		3	1	3	3	3	1	3	3	3	3	3	3	3	2	1	3	1	3	3	3	1	3	1	1	2	3	2	1	1	3	2	1	2	1	3	3	3
p13r_O22_140-	G	T	501	501	1	1	1	1	3	1	3	1		3	1	1	1	1	1	1	1	1	1		1	1	1	1	3	1	1	1	1	1	1	1	1		1	1	2	1	1	1	1	1
p13r_O22_140-	T	C	581	581	1	1	1	1	3	1	3	1		3	1	1	1	1	1	1	1	1	1		1	1	1	1	3	1	1	1	1	1	1	1	1		1	1	2	1	1	1	1	1
p13r_O22_140-	G	A	448	448	3	3	3	3	3	3	3	3		3	3	3	1	3	3	3		3			3	3	3	3	3	3	3	3	3	1	3	3	3		3	3	3		3	3	3	3
p13r_O22_140-	C	T	589	589	3	3	3	3	3	3	3	3		3	3	3	3	3	3	3		3			3	3	3	3	3	3	3	3	3	3	3	3	3		3	3	3		3	1	3	3
p13r_P03_165-	C	A	501	501	1	3	1	1	3	1	3	1	3	3	1	3	1	1	1		1	1		1	1	3	1	1	1	1	1	1	1	1	1	1	1	1	1	1	1	3	3	1	1	1
p14f_B19_97-	A	G	501	501	3		3	1		1	1	1		3		3	3	3		3	2	3		1	3		1	1			3	3	1		1	1			3	1	1		3	1	1	1
p14f_B19_97-	G	A	514	514	3		3	3		3	3	3		3		3	3	3		3	3	3		3	3		1	3			3	3	3		3	3			3	3	3		3	3	3	3
p14f_B22_111-	T	C	501	501	3	3	1	1	3	3	3	1	3	3	1	1	3	3	3	1	1	1	1	1	1	3	1	1	3	1	1	1	1	3	1	1	1	1	1	1	1		3	3	2	1
p14f_B22_111-	G	A	518	518	3	3	3	1	3	3	3	3	3	3	1	1	3	3	3	3	1	1	3	3	3	3	3	3	1	3	1	3	3	1	3	1	1	3	1	2	1		3	3	2	1
p14f_C05_16-	A	G	501	501	3	3	3	3	3	3	3	3	3	3	3	3	3	3	3	3	3	3	3	3	1	3		3	1	3	3	1	3	1	1	3	3	1	1	1	1	3	1	3	3	1
p14f_C05_16-	ATT	AT	539	541		3	3	3	3	3	3	3	3	3	3	3	3	3	3			3		3	3	1	3	3	1	3	3	1	3	1	1	3	3	1	1	1	1		1	3	3	1
p14f_F05_247-	C	T	501	501	3	3	3	3			3	3	3	3	1		3	3	3	3	3	3	3	3	3	3	3	3	3	3	3	3	3	3		3	3	3	3	3	3	3	3		2	1
p14f_F18_175-	A	T	501	501	3	3	1	3	3	3	3	3	3	3	3	3	3	3	3	3	3	3	3	3	1	1	1	3	3	1	3	1	1	3	1	3	3	3	1	2	1	2		2	1	1
p14f_F18_175-	G	A	530	530	3	3	1	3	3	3	3	3	3	3	3	3	3	3	3	3	3	3	3	3	1	1	1	3	3	1	3	1	1	3	1	3	3	3	1	2	1	2		2	1	1
p14f_F18_175-	TGG	TG	562	564	3	3	3	3	3	3	3	3	3	3	3	3	3	1	3	1	3	3	1	3	3	3	3	1	1	3	3	3	3	3	3	1	3	3	3	2	3	3	3	2	3	3
p14f_G05_132-	A	T	501	501		1	1	1	1	1	1		3	3	1	1	1	1	1	1	1	1	1	1	1	1	1	1	1	1		1	1	1	1	1	1	1	1	1	1	1	1	1	1	1
p14f_G07_69-	C	T	501	501	3	3	3	3	3	3	3	3	3	3	3	3	3	3	3	3	3	3	3	3	3	3	3	3	3	3	3	3	3	3	3	3	3	3	3	3	3	3	3	3	3	1
p14f_G09_125-	C	T	501	501	3	3	3	3	3	3	3	3	3	3	3	3	3	3	3	3	3	3	3	3	3	3	3	3	3	3	3	3	3	1	3	3	3	3	3	2	3		1		2	1
p14f_G09_125-	TTG	TG	410	412	3	3	3	3	3	3	3	3	3	3	3	3	3	3	3	3	3	3	3	3	3	3	3	3	3	3	3	3	3	3	3	3	3	3	3	2	3		3		2	3
p14f_G10_209-	T	G	501	501	1	1	1	1	1	1	1	3	3	3	1	1	1	1	1	3	3	3	1	3	3	3		3	1	1	1	3	1	1	3	3	1		3	3	3	3	3		1	1
p14f_G10_209-	G	C	564	564	3	3	3	3	3	3	3	3	3	3	3	3	3	3	3	3	3	3	3	3	3	3		3	3	3	1	3	1	1	3	3	1		3	3	3	3	3		3	3
p14f_G11_12-	A	G	501	501	1	3	3	1	1	1	3	3	3	3	1	3	1	3	3	1	3	3	3	3	3	3	3	3	3	1	3	3	3	3	3	3	3	3	3	3	3		3	1	1	1
p14f_H12_309-	A	G	501	501	3	3	3	3	3	3	3	3	3	3	3	3	3	3	3	3	3	3	3	3	3	3	3	3	1	3	3	3	3	3	3	3	3	3	3	3	3	3	3	1	1	1
p14f_K01_12-	T	C	501	501		3	3	3	3	3	3		3	3		3	3			3	3	3	3	3	3	3	3	3		3			3		3	3		3	3	3	3	3		3	3	1
p14f_K01_12-	C	T	421	421		3	3	3	3	3	3		3	3		3	3		3	3	3	3	3	3	3	3	1	3		3	3	3	1		3	3		3		3	3			3	2	1
p14f_K01_12-	C	T	547	547		3	3	3	1	3	3		3	3		3	3		3	3	3	3	3	3	3	3	3	3		3	3	3	3		3	3		3	3	3	3			3	2	3
p14f_K07_416-	G	A	501	501	3	3	3	3	1	3	1	1	3	3	3	1	3	3	3	3	3	3	3	3	3	1	3	3	1	1	3	3	3	3	1	3	3	1	3	3		3	3		1	1
p14f_K07_416-	T	G	358	358	3	3	3	3	1	3	1	1	3	3	3	1	3	3	3	3	3	3	3	3	3	1	3	3	1	1	3	3	3	3	1	3	3	1	3	3		3	3		1	1
p14f_K07_416-	G	A	565	565	3	3	3	3	1	3	1	1	3	3	3	1	3	3	3	3	3	3	3	3	3	3	3	3	3	1	3	3	3	3	1	3	3	3	3	3		3	3		3	3
p14f_K07_416-	T	C	359	359	3	3	3	3	1	3	1	1	3	3	3	1	3	3	3	3	3	3	3	3	3	1	3	3	3	1	3	3	3	3	3	3	3	1	3	3		3	3		2	3
p14f_K07_416-	A	G	349	349	1	3	3	3	3	3	3	3	3	3	3	3	1	3	3	3	3	3	3	3	3	3	3	3	3	3	3	3	3	3		2	3	3	3	3			3		3	2
p14f_K07_416-	C	T	477	477	1	3	3	3	3	3	3	3	3	3	3	3	1	3	3	3	3	3	3	3	3	3	3	3	3	3	3	3	3	3		2	3	3	3	3			3		3	2
p14f_K07_416-	T	C	506	506	1	3	3	3	3	3	3	3	3	3	3	3	1	3	3	3	3	3	3	3	3	3	3	3	3	3	3	3	3	3		2	3	3	3	3			3		3	2
p14f_K20_18-	T	C	501	501	1	1	1	3	1	1	1	1	3	3	1	1	1	1	1	3	1	1	1	1	1	1	1	3	1	1	1	1	1	1	1	1	1	1	1	1	1	1	1	1	1	1
p14f_K20_18-	G	A	502	502	3	3	3	3	1	1	3	3	3	3	3	3	1	3	3	3	3	3	3	3	3	3	3	3	3	3	3	3	3	1	3	3	3	3	3	3	3	3	1	3	3	3
p14f_K20_18-	T	A	601	601	3	3	3	3	1	1	3	3	3	3	3	3	1	3	3	3	3	3	3	3	3	3	3	3	3	3	3	3	3	1	3	3	3	3	3	3	3	3	1	3	3	3
p14f_K20_18-	T	C	407	407	3	3	3	3	1	1	3	3	3	3	3	3	1	3	3	3	3	3	3	3	3	3	3	3	3	3	3	3	3	1	3	3	3	3	3	3	3	3	1	3	3	3
p14f_K20_18-	G	C	417	417	3	3	3	3	1	1	3	3	3	3	3	3	1	3	3	3	3	3	3	3	3	3	3	3	3	3	3	3	3	1	3	3	3	3	3	3	3	3	1	3	3	3
p14f_K20_18-	A	T	569	569	3	3	3	3	3	3	3	3	3	3	1	3	3	3	3	3	3	3	3	1	3	3	3	3	3	1	3	1	3	3	3	1	3	3	3	3	2	3	3	1	3	3
p14f_K20_18-	G	A	577	577	1	1	1	3	3	3	3	1	3	3	1	1	3	1	1	3	1	1	3	1	1	1	1	3	1	1	1	1	1	3	1	1	1	1	1	1	1	1	3	1	1	1
p14f_K22_275-	A	G	501	501	1	3	1	3	1	1	1	3	3	3		3	3	1	1	1	3	3	1	3	1	1	3	1	1	1	1	3	1	3	3	3		3	1	3	3	1		1	1	2
p14f_K22_275-	C	T	512	512	3	1	3	1	3	3	3	1	3	3	1	3	3	3	3	3	3	3	3	3	3	3	3	3	3	3		3	3	2	3	3		1	3	3	3	3		3	3	2
p14f_L08_293-	A	T	501	501					1		1	3		3	3	3	1	1	1	1	3	3	3	3			3	3	3	3	3				3	3	3	3				3	3	1	1	1
p14f_M09_133-	G	A	501	501	1	1	1	1	1	1	1	1	3	3	1	3	1	1	1	1	1	1		1	1	1	1	3	1	1	1	1	1	1	1	1	1	1	1	1	1	2	1		1	1
p14f_M09_133-	T	C	295	295	1	1	1	1	1	1	1	1	3	3	1	3	1	1	1	1	1	1		1	1	1	1	3	1	1	1	1	1	1	1	1	1	1	1	1	1	2	1		1	1
p14f_M24_95-	G	A	501	501	3	3	3	3		3	3		3	3	3	3	3	3	3	3	3	3	3	3	3	3	3	3		3	3	3	3	3	3	3	3	3	3	3	3	3	3		3	1
p14f_N06_117-	G	A	501	501	3	3	3	3	3	3	3	3	3	3	1	1	3	3	3	3	3	3	1	1	1	3	1	1	1	1	3	3	3		3	3	3	3	1	3	3	2	3	3	3	1
p14f_N06_117-	T	C	581	581		3	3	3	1	3	1	3	3	3	3	3	3	3	3			3		3	3	3	3	3	3	3	3	3	3		3	3	3	3	3	3	3			3	3	3
p14f_N06_117-	TCAGTAGTC	TC	581	589		3	3	3	1	3	1	3	3	3	3	3	3	3	3			3		3	3	3	3	3	3	3	3	3	3		3	3	3	3	3	3	3			3	3	3
p14f_N06_117-	T	C	615	615	1	3	1	1	1	1	3	3	3	3	3	3	1	1	1	1	3	3	3	3	3	3	3	3	3	3	3	3	3	3	3	3	3	3	3	3	3	3	3	3	2	3
p14f_N20_242-	A	G	501	501	3	3	3	3		3	3	3	3	3	3	3	3	3	3	3	3	3		3	3	3	3	3	3	3	3	3	3	1	3	3	3	3	3	3	3	3	3		2	1
p14f_N20_242-	GGA	GA	585	587	3	3	3	3		3	3	3	3	3	3	3	3	3	3	3	3	3		3	3	3	3	3	3	3	3	3	3	3	3	3	3	3	3	3	3	3	3		2	1
p14f_N20_242-	CTT	CT	615	617	3	3	3	1		3	3	3	3	3	3	3	3	3	3	3	3	3		3	3	3	3	3	3	3	3	3	3	1	3	3	3	3	3	3	3	3	3		2	1
p14f_N20_242-	CA	CCA	621	622	3	3	3	3		3	3	3	3	3	3	3	3	3	3	3	3	3		3	3	3	3	3	3	3	3	3	3	1	3	3	3	3	3	3	3	3	3		3	3
p14f_N23_291-	T	C	501	501	1	1	1	1	3	3	1	1	3	3	1	1	1		1	1	1	1		1		1	1	1		1	1	1		1	1	1	1	1		1	1	1	1	3	3	1
p14f_N23_291-	GCC	GC	605	607	1	1	1	1	3	3	1	1	3	3	1	1	1		1	1	1	1		1		1	1	1		1	1	1		1	1	1	1	1		1	1	1	1	3	3	1
p14f_N23_291-	G	A	586	586	1	1	1	3	3		3	1	3	3	3	3	3		3	3	3	3		3		3	3	3		3	3	3	3	1			1	3	3	3	3	3	1	3	2	3
p14f_N23_291-	G	A	593	593	1	1	1	3	3		3	1	3	3	3	3	3		3	3	3	3		3		3	3	3		3	3	3	3	1			1	3	3	3	3	3	1	3	2	3
p14f_N23_291-	G	A	611	611	1	1	1	3	3		3	1	3	3	3	3	3		3	3	3	3		3		3	3	3		3	3	3	3	1			1	3	3	3	3	3	1	3	2	3
p14f_P17_47-	A	T	626	626		1	3	3	1	1	1	3	3	3	3	1	3		3	3	1	1	3	1	1	3	3	3	1	3	1	1	3	3	1	1	3	3	1			2	3	3	2	3
p14f_P17_47-	CT	CATTAGTTTATTCT	504	505		1	3	1	1	1	1	1	3	3		1	1		3	1	1	1	1	1	1	3	1	1		1	1	1	1	1	1	1		1	1	2	2	1	1	1	1	1
p14r_A05_174-	A	C	501	501	1	3	1	3	1	3	3	3	3	3	3	3	1	3	3	3	1	1	1	3	1	3	3	1	1	3	3	1	3	1	3	3	3	3	1	3	3		3	1	1	1
p14r_A05_174-	A	C	623	623	1	3	1	3	1	3	3	3	3	3	3	3	1	3	3	3	3	3	1	3	3	3	3	3	1	3	3	1	3	3	3	3	3	3	3	3	3		3	1	1	1
p14r_A08_151-	C	T	501	501	3	3	3	3	3	3	3	3	3	3	3	3	3	3	3	3	3		1	3	3	3	3	3	3	3	3	3	3	3	1	1	3	3	3	1	3	3	3	3	2	1
p14r_A08_151-	T	C	554	554	3	3	3	3	3	3	3	3	3	3	3	3	3	3	3	3	3		3	3	3	3	3	3	3	3	3	3	3	2	3	3	3	3	3	3	3	1	3	3	3	3
p14r_D02_157-	A	G	501	501	3	3	3	3	3	3	3	3		3	3	3	3	3	3	3	3		3	3	3	3	3	3	3	3	3	3	3	2	3	3	3	3	3	3	3	3	1		3	1
p14r_D02_157-	G	A	588	588	3	3	3	3	3	3	3	3		3	3	3	3	3	3	3	3		3	3	3	3	3	3	3	3	3	3	3	2	3	3	3	3	3	3	3	3	1		3	1
p14r_D07_120-	G	A	501	501	3	3	3	3	3	1	3	3	3	3	3	3	1	3	3	3	1	1	1	3	1	3	1	1	3	1	1	3	3	3	3	3	3	3	1	3	3		3	1	2	1
p14r_D16_59-	A	G	501	501	1	1	1	1	1	1	1	1	3	3	1	1	1	1	1	1	3	3	1	1	3	1	1	1	1	1	1	1	1	1	1	1	1	1	3	1	1	3	3	1	1	1
p14r_D16_59-	C	T	610	610	1	1	1	1	1	1	1	1	3	3	1	1	1	1	1	1	3	3	1	1	3	1	1	1	1	1	1	1	1	1	1	1	1	1	3	1	1	3	3	1	1	1
p14r_D16_59-	A	C	581	581	3	1	1	3	3	3	1	1	3	3	1	1	3	1	1	3	3	3	1	1	3	1	1	1	3	1	1	1	3	3	1	1	1	1	3	1	1	1	3	3	3	3
p14r_D16_59-	G	A	462	462	3	1	1	3	3	3	1	1	3	3	1	1	3	1	1	3	3	3	1	1	3	1	1	1	3	1	1	1	3	3	1	1	1	1	3	1	1	1	3	3	3	3
p14r_E01_27-	C	A	501	501	1	1	1	1		1	1	1	3	3	1	1	1	1	1	1	1	1	1	1	1	1	1	1	1	1	1	1	1	1	1	1	1	1	1	1	1	1	3		1	1
p14r_E01_27-	A	G	592	592	1	1	1	1		1	1	1	3	3	1	1	1	1	1	1	1	1	1	1	1	1	1	1	1	1	1	1	1	1	1	1	1	1	1	1	1	1	3		1	1
p14r_E01_27-	C	T	606	606	1	3	1	3		3	3	1	3	3	3	3	1	1	1	3	3	3	3	3	3	3	3	3	3	3	3	3	3	3	3	3	3	3	3	1	1	3	3		3	3
p14r_E07_104-	A	G	501	501	3	3	1	3	3	3	3	1	3	3	1	3	3	3	3	3	3	3	1	3	3	1	3	3	3	3	3	1	3	1	3	3	3	3	3	3	3	3	1	1	1	1
p14r_E07_104-	A	G	583	583	3	3	1	3	3	3	3	1	3	3	1	3	3	3	3	3	3	3	1	3	3	1	3	3	3	3	3	1	3	1	3	3	3	3	3	3	3	3	1	1	1	1
p14r_E07_104-	G	A	508	508	3	3	1	3	3	3	3	1	3	3	1	3	3	3	3	3	3	3	3	3	3	1	3	3	3	3	3	1	3	1	3	3	3	3	3	3	3	2	1	1	1	1
p14r_E07_104-	T	C	537	537	3	3	1	3	3	3	3	1	3	3	1	3	3	3	3	3	3	3	3	3	3	1	3	3	3	3	3	1	3	1	3	3	3	3	3	3	3	2	1	1	1	1
p14r_F17_277-	A	G	501	501	1	1	1	1	1	1		1	3	3	1		1	1	1	1		1	1	1	1	1	1	1	1	1	1	1	1	1	1	1	1	1	1	1	1	1	1	1	1	1
p14r_F17_277-	C	T	489	489	3	3	3	1	3	1		3	3	3	1		3	3	3	3		3	1	3	3	3	3	3	3	3	3	3	3	3	3	3	3	3	3	3	3	3	3	3	1	3
p14r_F17_277-	TGGAGCAGTGACAGAAGTCACTA	TA	535	557	3	3	3	3	3	3		3	3	3	3		3	3	3	3		3	3	3	3	3	3	3	3	3	3	3	3	3	3	3	3	3	3	3	3	3	3	3	1	3
p14r_F17_277-	TA	TGGAGCAGTGACAGAAGTCACTA	556	557	3	3	3	3	3	3		3	3	3	1		3	3	3	3		3	1	3	3	3	3	3	3	3	3	3	3	3	3	3	3	3	3	3	3	3	3	3	3	3
p14r_F17_277-	A	G	608	608	1	3	3	3	3	3		3	3	3			1	1	1	3		3		3	3	3	3	3	3	3	3	1	3	3	3	3	3	3	3	3	3	3	1	3	3	3
p14r_G02_158-	C	T	501	501	3	3	3	3	3	3		3	3	3	1		1	3	3	3		3	1	3	3	3	3	3	3	3	3	3	3	3	3		3	3	1	3	3	3	3		2	1
p14r_G02_158-	G	A	537	537	3	3	3	3	3	3		3	3	3	1		1	3	3	3		3	1	3	3	3	3	3	3	3	3	3	3	3	3		3	3	1	3	3	3	3		2	1
p14r_G12_38-	C	T	501	501	1	3	3	3	3	3		3	3	3	3		3	1	1	3		3	3	3	3	3	3	3	3	3	3	1	3	3	3	3	3	3	3	3	3		1	3	3	1
p14r_G12_38-	C	T	606	606	1	3	3	3	3	3		3	3	3	3		3	1	1	3		3	3	3	3	3	3	3	3	3	3	1	3	3	3	3	3	3	3	3	3		1	3	3	1
p14r_G12_38-	T	C	590	590	1	3	3	3	3	3		3	3	3	3		3	1	1	3		3	3	3	3	3	3	3	3	3	3	1	3	3	3	3	3	3	3	3	3		1	3	3	1
p14r_J02_69-	T	C	501	501	3	1	1	3	3	3	1	3	3	3	1	1	3	3	3	3	3	3		1	1	3	3			1	3	1	1	1	1	3	1	1	3	1	1	3	1	3	2	1
p14r_J04_175-	A	C	501	501	1	1	1	1	1	1	1	1	3	3	1	1	1	1		1	1	1	1	1	1	1	1	1	1	1	1	1	1	1	1		1	1	1	1	1	1	1	1	1	1
p14r_J16_116-	A	G	501	501	1	1	3	1	3	1	1	1	3	3	1	1	1		1	1	1	1	3	1	1	1	1	1	1	1	1	3	1	1	1	1	1	1	1	1	1	1	1	1	1	1
p14r_K18_141-	G	T	501	501	1	1	1	3	1	1	3	3	3	3	1	3	1	3	3	1	3	3	3	1	1	3	3	3	3	3	3	3	3	1	1	1	3	3	1	1	1		3	1	1	1
p14r_M19_217-	G	A	501	501	3	3	3	3	3	3	3	3	3	3	3	3	3	3	3	3	3	3	3	3	3	3	3	3	1	1	3	3	3	3	3	3	3	3	3	3	3	3	3	1	1	1
p14r_M19_217-	T	A	498	498		3		3	3	3	3	3	3	3	1	3	3		3	3	3	3	3	3	2	3	3	3	3	3	3	3	3	1	3	3		3	3	3	3	2	3	3	2	3
p14r_O18_131-	A	G	501	501	3	3	3	3	3	3	3	3	3	3	3	3	3	3	3	3	3	3	3	3	3	3	3	3	3	3	3	3	3	3	3	3	3	3	3	3	3	3	3	3	3	1
p14r_O19_219-	G	A	501	501	3	3	3	3	3	3	3	3	3	3	3	3	3	3	3	3	3	3	3	3	3	3	3	3	3	3	3	3	3		1	3	3	3	3	1	1	3	3	1	1	1
p14r_P08_163-	A	G	501	501		1		3	1	1	1	1	3	3		1	1	1	1	3		1	1	1	1	1	1	3		3	1	1	1	3	1	1		1	1	1	1	1	3	3	2	1
p14r_P12_23-	C	T	501	501	1	1	1	1		1	1	1	3	3		1	1	1	1	1	1	1	3	1	3	1	1	1	3	1	1	1	1	1	1	1	1	3	1	1	1	1	1		1	1
p14r_P12_23-	T	C	440	440	1	1	1	1		1	1	1	3	3		1	1	1	1	1	1	1	3	1	3	1	1	1	3	1	1	1	1	1	1	1	1	3	1	1	1	1	1		1	1
p14r_P12_23-	G	A	488	488	3	3	3	3		3	1	3	3	3	3	3	3	3	3	3	3	3	3	3	3	3	3	3	3	3	3	3	1	3	3	3	3	3	3	3	3	3	3		3	3
p14r_P12_23-	CA	CATA	539	540	3	3	3	3		3	1	3	3	3	3	3	3	3	3	3	3	3	3	3	3	3	3	3	3	3	3	3	1	3	3	3	3	3	3	3	3	3	3		3	3
p01f_A09	C	T	501	501	3	1	3	1	3	1		1	2	3	1	1	3		3	1	1	1	3	1	3	1	1	1	1		1	3	3	1	1	1	1	3	3	1		1	3	1	1	1
p01f_E14	A	G	501	501	1	1	1	3	3	3		3	2	2	1	3	3		3	1	1	3	3	3	3	3	3	1	1	3	1	1	1	1	1	1	3	3	3	1		3	1	1	1	1
p01f_H14	A	G	501	501		3	1	1	1	1		1	3	3	1	1	1		1	1		1	1	3	1	1	3	3	1		1	3	1	3	3		3	1	1	1			1	1	2	1
p01f_H14	CAA	CA	567	569		3	1	1	1	1		1	3	3	1	1	1		1	1		1	1	1	1	1	1	1	1		1	3	1	1	1		3	1	1	1			1	1	1	1
p01f_L16	C	T	604	604		1	1	1	1	1		1			1	1	1			1		1	1	1	1	1	1	1			1	3	1	3			3	1	1	1			3	3	3	1
p01f_L16	G	A	501	501	3	3	3	3	3	3		3			3	3	3			3			3	3	3		3	3			3	3	3	1			3	3	3				3	3	1	1
p01f_M11	T	G	501	501	3	3	3	3	3	3		3	3	3	3	3	3		3	3	3	3	3	3	3	3	3	3	3	3	3	3	3	3	3		3	3	3	3		3	3	1	1	1
p01f_O21	A	G	501	501	3	3	3	3	1	1		3	3	3	3	1	1		1	3	3	1	1	3	1	1	3	1	1	1	3	3	1	1	3	3	3	1	1	3			1	1	1	1
p01f_O21	TC	TTC	574	575	3	3	3	3	3	3		3	3	3	3	3	1		3	3	3	3	3	3	3	3	3	3	3	3	3	3	3	3	3	3	3	3	3	3		3	3	3	3	3
p01r_F01	T	C	501	501		3	3	3	3	3		3	3	3	1	3	3		3	3		3	3	3	3	3	1	1	3		3	3	3	1		3	1	3	3	3			3		2	1
p01r_F01	T	A	511	511		3	3	3	3	3		3	3	3	1	3	3		3	3		3	3	3	3	3	1	1	3		3	3	3	1		3	1	3	3	3			3		2	1
p01r_F01	C	G	454	454		3	3	3	3	3		3	3	3	1	3	3		3	3		3	3	3	3	3	1	1	3		3	3	3	1		3	1	3	3	3			3		2	1
p01r_F01	T	C	467	467		3	3	3	3	3		3	3	3	1	3	3		3	3		3	3	3	3	3	1	1	3		3	3	3	1		3	1	3	3	3			3		2	1
p01r_F01	A	T	460	460		3	3	3	3	3		3	3	3	1	3			3	3		1	3	3	3	3	1	1	3		3	3	3	1		3	1	3	3	3			3		2	1
p01r_F01	T	A	563	563		3	3	3	3	3		3	3	3	1	3			3	3		3	3	3	3	3	3	3	3		3	3	3	3		3	1	3	3	3			3		3	3
p01r_F01	G	A	367	367		3	3	3	3	3		3	3	3	3	3			3	3		1	3	3	3	3	3	3	3		3	3	3	3		3	3	3	3	3			3		3	3
p02f_C03	C	T	501	501	3	3	3	3	3	3		3	3	3	3	3	3		3	3		3	3	3	3	3	3	3	3		3	3	3	3	3	3	3	3	3	3			3	1	2	1
p02f_C03	C	G	496	496	3	3	3	3	3	3		3	3	3	3	3	3		3	3		3	3	3	3	3	3	1	3		3	3	3	3	1	3	3	3	3	3			3	3	3	3
p02f_C03	G	A	457	457	1	1	3	3	1	1		1	3	3	1	1	1		1	3		1	1	1	1	1	1	1	1		1	1	1	3	1	1	1	3	1	1			1	3	2	3
p02f_C03	A	G	401	401	1	1	3	3	1	1		1	3	3	1	1	1		1	3		1	1	1	1	1	1	1	1		1	1	1	3	1	1	1	3	1	1			1	3	2	3
p02f_I08	C	T	501	501	3	3	3	3	3	3		3	3	2	3	3	3		3	3		3	3	3	3	3	3	3	3	3	3	3	3	3	3	3	3	3	3	3			3	3	2	1
p02f_I08	C	T	504	504	1	3	1	1	3	1		1	3	2	3	1	1		1	1		1	1	1	1	1	1	1	1	1	3	1	3	1	1	1	1	3	1	1			1	3	3	3
p02f_I08	ACAAA	AA	476	480	1	3	1	1	3	1		1	3	2	3	1	1		1	1		1	1	1	1	1	1	1	1	1	3	1	3	1	1	1	1	3	1	1			1	3	3	3
p02f_I08	C	T	408	408	1	3	1	1	3	1		1	3	2	3	1	1		1	1		1	1	1	1	1	1	1	1	1	3	1	3	1	1	1	1	3	1	1			1	3	3	3
p02f_J09	T	G	501	501	3	3	3	3	3	3		3	3	3	3	3	3		3	3	3	3	3	3	3	3	3	3	3	3	3	3	3	3	1	3	3	3	3	3		3	3	3	3	2
p02f_J09.1	C	T	429	429	3	3	3	3	3	3		3	3	3	3	3	3		1	3	1	3	1	1	1		1	3	3		3	3	3		3	3	1	3	1	3		1	3	3	3	3
p02f_K14	A	G	501	501	3	1	3	3	1	3		1	3	3	1	3	3		3	1	3	3	1	1	3	3	1	1	3		1	1	1	3	3	1	1	3	1	3			1	1	1	1
p02f_K14	A	G	586	586	3	1	3	3	1	3		1	3	3	1	3	3		3	1	3	3	1	1	3	3	1	1	3		1	1	1	3	3	1	1	3	1	3			1	1	1	1
p02f_K14	TT	GC	528	529	3		3	3		3			3	3	1	3	3		3		3	3			3	3			3					3	3			3		3				1	1	1
p02f_K14	TT	GA	528	529	3	1	3	3	1	3		1	3	3		3	3		3	1	3	3	1	1	3	3	1	1	3		1	1	1	3	3	1	1	3	1	3			1	3
p02f_O11	A	T	501	501		3	3	3	3	3		3	3	3	1		1			3	3		3	3	1			3			3	3		3	3	3	1	1	3	3		3	3	1	2	1
p02f_O11	CAA	CA	518	520		3	3	1	3	1		3	3	3	3		3			1	3		1	3	3			1			3	3		3	3	3	3	3	3	3		1	1		3	3
p02f_O11	GAA	GA	605	607		3	3	3	3	3		3	3	3	1		1			3	3		3	3	1			3			3	3		3	3	3	1	1	3	3		3	3	1	2	1
p02f_O12	C	T	501	501	3	1	1	1		3		3	3	3	3	1	3		1	3	3		1	3	1	3	3	3			3	3	3	1	2	3	3	3	1	3		1	1	2	2	1
p02f_O12	T	C	491	491	3	1	1	1		3		3	3	3	3	1	3		1	3	3		1	3	1	3	3	3			3	3	3	1	2	3	3	3	1	3		1	1	2	2	1
p02f_O12	G	A	469	469	3	1	1	1		3		3	3	3	3	1	3		1	3	3		1	3	1	3	3	3			3	3	3	1	2	3	3	3	1	3		1	1	2	2	1
p02f_O12	GAGAGAGATGAA	GA	535	546	3	1	1	1		3		3	3	3	3	1	3		1	3	3		1	3	1	3	3	3			3	3	3	1	2	3	3	3	1	3		1	1	2	2	1
p02f_O12	C	G	569	569	3	1	1	1		3		3	3	3	3	1	3		1	3	3		1	3	1	3	3	3			3	3	3	1	2	3	3	3	1	3		1	1	2	2	1
p02f_O12	A	G	603	603	3	1	1	1		3		3	3	3	3	1	3		1	3	3		1	3	1	3	3	3			3	3	3	1	2	3	3	3	1	3		1	1	2	2	1
p02f_O12	T	C	510	510	1	3	3	3		1		1	3	3	3	3	1		3	1	1		3	1	3	1	1	1			1	1	1	3	1	1	1	1	3	1		3	3	2	2	3
p03f_D10	T	C	501	501	3	3	3	3	1	1			3	3	3	3	3		1	3	1	3	3	3	3	3	3	3			3		3	3	1	1	3	3	1	3			1	3
p03f_D10	T	A	501	501	3	3	3	3					3	3	3	3	3			3		3	3	3	3	3	3	3			3	1	3	3			3	3		3				3	1	1
p03f_D13	G	A	501	501	3	3	3	3	3	3		3	3	3	3	3	3		3	3	3	3	3	3	3	3	3	3	3	3	3	3	3	3	3	3	3	3	3	3			3		3	1
p03f_D13	ATT	AT	439	441	3	3	3	3	3	3		3	3	3	3	3	3		3	3	3	3	3	3	3	3	3	3	3	3	3	3	3	3	3	3	3	3	3	3			1		3	3
p03f_I07	T	C	501	501	3	3	3	3		3		3	3	3	3	3	3		3	3	3	3	3	3	3	3	3	3	3	3	3	3	3	3	3	3	3	3	3	3			3	1	1	1
p03r_E03	T	C	501	501	1	1	1	3	1	3		1	3	3	1	3	3		1		1	3	3	1	1		3	1	1	3	1	1	1	3	3	1	1	1	1	2		1	1	3	2	1
p03r_E03	A	G	593	593	1	1	1	3	1	3		1	3	3	1	3	3		1		1	3	3	1	1		3	1	1	3	1	1	1	3	3	1	1	1	1	2		1	1	3	2	1
p03r_E03	C	T	455	455	1	1	1	3	1	3		1	3	3	1	3	3		1		1	3	3	1	1		3	1	1	3	1	1	1	3	3	1	1	1	1	2		1	1	3	2	1
p03r_M09	A	G	501	501	1	1	1	1	1	1		1	3	3	1	1	1			1		1	3	3	1	3	1	1	3		1	1			1		1	1	1	1			1	1	1	1
p03r_M09	T	C	571	571	1	1	1	1	1	1		1	3	3	1	1	1			1		1	3	3	1	3	1	1	3		1	1			1		1	1	1	1			1	1	1	1
p04f_L10	C	T	501	501	3	3	3		3	3		3	3	3	3	3			3			3	3	3	3	3	3	3	3		3	3	3	3	3	3	3	3	3	3			3	3	2	1
p04f_L10	G	A	530	530	3	3	3		1	1		1	3	3	3	3	3		3			1	3	3	3	3	3	3	3		3	3	3	1	3	3	3	3	3	3			1	3	3	3
p04f_L10	T	A	636	636	3	3	3		1	1		1	3	3	3	3	3		3			1	3	3	3	3	3	3	3		3	3	3	1	3	3	3	3	3	3			1	3	3	3
p04f_L10	G	A	595	595	3	3	3		3	1		1	3	3	3	3	3		3			1	3	3	3	3	3	3	3		3	3	3	1	3	3	3	3	3	3			1	3	3	3
p04f_L10	G	T	616	616	3	3	3		1	1		1	3	3	3	1	3		3			1	3	3	3	3	3	3	3		3	1	3	1	3	3	3	3	3	3			1	1	1	1
p04r_F02	C	G	501	501	3	3	3	3	3	3		3	3	3	3	3	3		3	3	3	3	3	3	3	3	3	3	3		3	1	3	3	3	3	3	3	3	3		3	3	1	2	1
p04r_H16	G	A	451	451	3	1	1	3	1	1		1	3	3	1	1	1		3	3	1	1	1	1	1	1	1	1	1	1	3	1	1	3	1		1	1	1	1			3	1	1	3
p04r_H16	C	T	412	412	3	1	1	3	1	1		1	3	3	1	1	1		3	3	1	1	1	1	1	1	1	1	1	1	3	1	1	3	1		1	1	1	1			3	1	1	3
p04r_H16	G	A	572	572	1	3	3	1	3	3		3	3	3	3	3	3		1	1	3	3	3	3	3	3	3	3	3	3	1	3	3	1	3	3	3	3	3	3			1	3	3	3
p04r_O16	T	C	501	501	3	3	3	3	3	3		3	3	3	3	3	3		3	3	3	1	3	1	3	3	3	3	3	3	3	3	3	1	3	1	3	3	3	3			1	3	1	1
p04r_O16	TA	TGA	492	493	3	3	3	3	3	3		3	3	3	3	3	3		3	3	3	1	3	1	3	3	3	3	3	3	3	3	3	1	3	1	3	3	3	3			1	3	1	1
p05f_G17	A	G	501	501	3	3	3	3	3	3		3	3	3	3	1	3		3	3	3	3	3	3	1	3	3	3	3	3	1	3	3	1	1	3	3	3	1	1		3	1	3	3	1
p05f_G17	C	T	564	564	3	3	3	3	3	3		3	3	3	3	1	3		3	3	3	3	3	3	3	3	3	3	3	3	1	3	3	3	1	3	3	3	3	1		3	3	3	3	3
p05f_G17	G	A	484	484	3	3	3	3		3		3	3	3	3	3	3		3	3	3	3	3	3	3	3	3	3	3	3	3	3	3	3	3	3	3	3	3	3		3	3	3	3	1
p05f_L13	A	G	501	501	3	3		3		3				3	3	3	3			1	1			3	3			3			1	3	3	3			3	3	3	1				2	1	1
p05f_L13	C	T	622	622	3	3		3		3			3	3	3	3	3			1	1			3	3			3			1	3	3	3	1		3	3	3	1				3	3	3
p05f_L13	G	A	460	460	3	3		3		3			3	3	3	3	3			3	3			3	3			3			3	3	3	2			3	3	3					3	3	3
p05r_A13	G	C	501	501	3	3	3	3	1	1		1	3	3	1	3	3			3		1	3	1	1	3		3			3	1	3	3	1	3	1	3	1					1	1	1
p05r_A13	G	A	495	495	3	3	3	3	1	1		1	3	3	1	3	3			3		1	3	1	1	3		3			3	1	3	3	1	3	1	3	1					1	1	1
p05r_J21	A	G	501	501	1	1	1	1	1	1		1	2	3	1	1	1		1	1	1	1	1	1	1	1	1	1	1	1	1	1	1	1	1	1		1	1	1			1	1	2	1
p05r_M12	G	T	501	501		3	3	3	3	3		3		3	3	3	1		3	3		3	3	3	3	3		1	3	3	1	3	3	1				1	3	3			1	1	1	1
p05r_M12	A	C	573	573		3	3	3	3	3		3		3	3	3	1		3	3		3	3	3	3	3		1	3	3	1	3	3	1				1	3	3			1	1	1	1
p05r_M12	G	A	554	554		3	3	3	3	3		3	3	3	3	3	1		3	3		3	3	3	3			3	3	3	1	3	3	1				3	3	3			1	3	3	3
p06r_H06	A	G	501	501	1	1	1	1	1	1		3	1	1	1	1	1		3	1	3	3	1	3	1	1	3	1			1	1	1	1	1	1	1	3	1	1			1	1	1	1
p06r_H17	A	G	501	501	1	3	1	1	1	1		1	3	3	3	3	1		1	1	3	3	1	3	3	1	3	3	1	1	3	3	3	1	1	1	3	1	3				1	1	1	1
p06r_I13	A	G	501	501	1	1	1	1	1	1		1	3	3	1	1	1		1	1	1	1	1	1	1		1	1	1		1	1	1	1	1	1	1	1	1	1			1	3	2	1
p06r_I13	C	T	496	496	1	3	1	1	1	1		1	3	3	3	1	1		1	1	1	3	1	1	1		1	3	1		1	1	3	1	1	1	1	1	1	1			1	3	3	3
p07f_I07	A	G	501	501	3	3		3	3	3			3		3	3			3	3	3	3	3	3	3	3	3	3			3	3	3	3	3	3	3	3	3	3		3	3	3	3	1
p07f_K14	T	C	501	501	1	1	3	3	1	1		3	3	3	3	3	1		1	3	3	3	3	1	3	1	3	3	3	3	1	3	3	1	3		1	1	3	3			1	1	1	1
p07f_K14	G	A	580	580	3	3	1	1	3	3		1	3	3	1	1	3		3	1	1	1	1	3	1	3	1	1	1	1	3	1	1	3	1		3	3	1	1			3	3	3	3
p07f_K14	C	T	605	605	3	1	3	3	3	3		3	3	3	3	3	3		3	3	3	3	3	1	3	3	3	3	3	3	3	3	3	3	3		1	3	3	3			3	1	1	1
p07f_K14	C	T	611	611	1	1	1	1	1	1		1	3	3	1	1	1		1	1	1	1	1	1	1	1	1	1	1	1	1	1	1	1	1		1	1	1	1			1	1	1	1
p07r_D02	C	T	501	501	1	1	1	1	1	1		3		2	1	1	1			3	1	1	3	1	1	3	1	1			1	3	1	1	3	3	1	1	1	3		3	3	1	1	1
p07r_F15	G	A	501	501	3	3	3	3	3	3		3	3	3	3	3	3		3	3	3	3	3	3	3	3	3	3	3	3		3	3	3	3	3	3	3	3	3		3	3	3	3	2
p07r_N22	C	T	501	501		1	1	1		3				2						3		1		1		1	1			1	1	3	1	1			1	1	1				3	3	2
p08f_A04	G	A	501	501	3	3	3	3	3	3		3	3	3	3	3	3		3	3		3	3	3	3	3	3	3	3	1	3	3	3	3	3		3	3	3	3			3	3	3	1
p08f_A04	T	C	467	467	3	3	3	3	3	3		3	3	3	3	3	3		3	3		3	3	3	3	3	3	3	3	1	3	3	3	3	3		3	3	3	3			3	3	3	3
p08f_F02	T	C	501	501	3	3	3	3	3	3		3	3	3	3	3	3		3	3		1	3	3	3		3	3	3	3	3	3	3	3	3	3	3	3	3	3			3	1	1	1
p08f_H12	C	T	501	501	1	3		3	3	3			3	3	3		1		1	1		3			3	3		3	3	3	3	3	3	3				3	3	3				3	1	1
p08f_H12	C	T	537	537	3	3		3	3	3			3	3	3		3		3	3		3			3	3		3	1	3	3	3	3	3				3	3	3				1	3	3
p08f_N07	G	A	501	501		3	3	3	3	3		1	3	3	3	3	3		3	3	3	3	3	3	3	3	3	3			3	3	3	3	1		3	3	3	1			3	2	2	1
p08f_N07	T	C	537	537		3	1	3	3	3		1	3	3	3	3	1		3	3	3	3	3	3	3	3	3	3			1	3	3	3	1		3	1	3	1			3	1	3	1
p08f_N07	T	C	588	588		3	1	3	3	3		1	3	3	3	3	1		3	3	3	3	3	3	3	3	3	3			1	3	3	3	1		3	1	3	1			3	1	3	1
p08f_N07	T	C	627	627		3	1	3	3	3		1	3	3	3	3	1		3	3	3	3	3	3	3	3	3	3			1	3	3	3	1		3	1	3	1			3	1	3	1
p08f_O09	T	C	501	501	1	3	3	1	1	1		1	3	3	1	1	1		1	1	3	3	1	3		1	3	3	3		3	1	1	1	3	3			1	3		3	1	3	1	1
p08f_O09	G	A	609	609	3	3	3	1	1	1		1	3	3	1	1	3		1	1	3	3	1	3		1	3	3	3		3	3	1	1	3	3			3	3		3	1	3	3	3
p08r_A17	C	A	501	501		3	3	3		1		3		3	3	1			1	3		1	1	3	1	1	3	1	1	1		3	1	1	3		3	1	1	3			1	1	1	1
p08r_A17	A	G	493	493		3	3	3		1		3		3	3	1			1	3		1	1	3	1	1	3	1	1	1		3	1	1	3		3	1	1	3			1	1	1	1
p08r_E10	T	C	501	501	1	1	1	1	1	1			1	3		1	1		1	1		1	1	1	1	1	1	1	1	1	1		1	1	1	1	1	1	1	1			1	1	1	1
p08r_E10	G	A	606	606	1	1	1	1	1	1			1	3		1	1		1	1		1	1	1	1	1	1	1	1	1	1		1	1	1	1	1	1	1	1			1	1	1	1
p08r_E10	G	A	548	548	3	1	1	3	1	3				3	1	1	3		3	3		1	3	1	1	1	1	1	3	3	3		3	3	3	3	1	1	1	3			3	3	3	3
p08r_H11	C	T	501	501	3	3	3	3	3	3		3	3	3	3	3	3		3	3		3	3	3	3	3	3	3			3	3	3	3		3	3	3	3	3		3	3	3	3	1
p08r_I17	G	A	501	501	1	1	1	1	1	1		1	3	3	1	1	1			1			1	1	1			3			1	1	1	1	1	1	1	1	1	1				1	1	1
p08r_I17	TAA	TA	625	627	3	3	1	3	1	3		1	3		1	1				3			1	1	1		3	3			1	1	1	1	1	1	1	1	1			3		1	1	3
p10f_E01	C	T	501	501	3	3	3	3	3	3		3	3	3	3	3	3		3	3	3	3	3	3	3	3	3	3	3	3	3	3	3	3	3	3	3	3	3	3		3	3	3	3	1
p10f_E01	C	T	479	479	3	3	3	3	3	3		3	3	3	3	3	3		3	3	3	3	3	3	3	3	3	3	3	3	3	3	3	3	3	3	3	3	3	3		3	3	3	3	1
p10f_E01	T	C	592	592	3	3	3	3		3		3	3	3	3	3	3		3	1	3	3	3	3	3	3	3	3	3	3	3	3	3	3		3	3	3	3	3		3	3	3	2	3
p11r_M17	A	C	501	501	3	3	3	3	3	3		3	3	3	3	3	3		3	3	3	3	3	3	3	3	3	3	3	3	3	3	3	3	3	3	3	3	3	3			1	1	1	1
p11r_M17	T	C	526	526	3	3	3	3	3	3		3	3	3	3	3	3		3	3	3	3	3	3	3	3	3	3	3	3	3	3	3	3	3	3	3	3	3	3			1	3	3	3
p12f_E14	T	C	501	501						1				3			1		1				3	3	3			3					3	2	3	3	3		3	3		3	1	1		1
p12f_K20	G	T	501	501	1	3	1	3	3	3			3		3	3	3		1	3	2	3	3	3	3	3	3	3	3	3	3	1	3	1	3	1	3	3	3	1			1	2	2	1
p12r_J18	C	T	463	463	3	3	3	1	3	3		3	3	3	3	3	1		3	1	3	3	3	3	3	3	1	1	1	3	3	3	3	1	1	3	3	3	3	1		2	1	3	3	3
p13f_J01	A	G	501	501	3	3	3	3	3	3		3	3	3	3	3	3		3	3	3	3	3	3	3	3	3	3	3	3	3	3	3	3	3	3	3	3	3	3			3	1	3	1
p13f_J01	A	C	545	545	3	3	3	3	3	3		3	3	3	3	3	3		3	3	3	3	3	3	3	3	3	3	3	3	3	3	3	3	3	3	3	3	3	3			3	1	3	3
p13f_K10	G	A	501	501	3	1	3	3	3	3		3	3	3	3	3	3		3	3	3	3	3	3	3	3	3	3	3		3	3	3	3	3	3	3	3	3	3		3	3	2	1	1
p13f_K10	C	T	602	602	3	1	3	3		3		3	3	3	3	3	3		3	3	3	3	3	3	3	3	3	3	3		3	3	3	3	3	3	3	3	1	3		3	3	1	1	1
p13r_B08	A	C	501	501	3	3	3	3		3		3	3	3	3	3	3			3		3		3	3	3		3			3	3	3	3		3	3	3	3	3			3	2	1	1
p13r_B08	A	G	627	627	3	3	3	3		3		3	3	3	3	3	3			3		3		3	3	3		3			3	3	3	3		3	3	3	3	3			3	2	1	1
p13r_C02	A	G	501	501	1	1	1	1	1	1		3		3	1	1	1		1	1		1	1	1	1		3	1	1		1	1	1	1	3	3	1	1	1	1		3	3	1	1	1
p13r_C02	T	C	470	470	3	1	3	3	1	1		3		3	1	3	1		3	1		1	1	1	1		3	1	3		3	3	1	3	3	3	1	1	1	1		3	3	3	3	3
p13r_C02	C	G	580	580	3	3	3	3	3	1		3		3	3	3	3		3	3		3	3	3	3		1	3	3		3	3	3	3	1	1	3	3	3	3		1	1	3	3	3
p13r_H02	G	C	501	501	3	3	3	3	3	3		3	3	3	3	3	3		3	3	3	3	3	3	3	3	3	3	3	3	3		3	3	3	1	3	3	3	3		3	3	3	3	1
p13r_H02	A	G	599	599	3	3	3	3	3	3		3	3	3	3	3	3		3	3	3	3	3	3	3	3	3	3	3	3	3		3	3	3	1	3	3	3	3		3	3	3	3	1
p14f_M01	T	C	501	501	3	3	3	3	3	3		3	3	3	3	3	3		3	3	3	3	3	3	3	3	3	3	3	3	3	3	3	3	3	3	3	3	3	3			3	3	3	1
p14r_C21	T	C	591	591	1	3	1	3	3	1		3	3	3	3	3	3		3	3	3	3	3	3	3	3	3	3	3	3	1	3	3	1	3	3	3	3	3	3		2	1	3	3	3
p14r_C21	ACC	AC	460	462	3	3	3	3	3	3		3	3	3	3	3	3		3	3	3	3	3	3	3	3	3	3	3	3	3	3	3	3	3	3	3	3	3	3		3	3	2	2	1
p14r_C21	CCTCC	TGAAG	464	468	3	3	3	3	3	3		3	3	3	3	3	3		3	3	3	3	3	3	3	3	3	3	3	3	3	3	3	3	3	3	3	3	3	3		3	3	2	2	1
p14r_O17	A	C	501	501	1	1		1	3	3		1	3	3	2	1	1		1	1			1	3	3			3	1	3	3	3	3	3	3	3	3	1	3	3		3	3	3	1	3
p14r_O17	A	C	494	494	1	1		1	3	3		1	3	3	2	1	1		1	1			1	3	3			3	1	3	3	3	3	3	3	3	3	1	3	3		3	3	3	1	3
p14r_O17	A	C	423	423	1	1		1	3	3		1	3	3	2	1	1		1	1			1	3	3			3	1	3	3	3	3	3	3	3	3	1	3	3		3	3	3	1	3
